# Supplementary material for: Diverse Regulatory Manners and Potential Roles of lncRNAs in the Developmental Process of Asian Honey Bee (Apis cerana) Larval Guts
Source: Int J Mol Sci. 2023 Oct 20;24(20):15399. doi: 10.3390/ijms242015399 (PMC10607868; doi:10.3390/ijms242015399)
Supplement: Supplementary file 1 [file ijms-24-15399-s001.zip]

Archive with 12 entries (11 files):
- Supplementary Figures S1 and S2.pdf
- TableS1-10/
- TableS1-10/TableS1( GO terms and KEGG pathways enriched by neighboring genes of DElncRNAs in the Ac4 vs. Ac5 comparison group).xlsx
- TableS1-10/TableS10(Sequences of primers for dual-luciferase assay).xlsx
- TableS1-10/TableS2(GO terms and KEGG pathways enriched by neighboring genes of DElncRNAs in the Ac5 vs. Ac6 comparison group).xlsx
- TableS1-10/TableS3(GO terms and KEGG pathways enriched by ceRNA-related genes of DElncRNAs in the Ac4 vs. Ac5 comparison group).xlsx
- TableS1-10/TableS4(GO terms and KEGG pathways enriched by ceRNA-related genes of DElncRNAs in the Ac5 vs. Ac6 comparison group).xlsx
- TableS1-10/TableS5(DElncRNA-DEmiRNA-DEmRNA in Ac4 vs. Ac5 comparison group).xlsx
- TableS1-10/TableS6(DElncRNA-DEmiRNA-DEmRNA in Ac5 vs. Ac6 comparison group).xlsx
- TableS1-10/TableS7(Sub-networks associated with cellular and humoral immunity in Ac4 vs. Ac5  and Ac5 vs. Ac6 comparison groups).xlsx
- TableS1-10/TableS8(Sub-networks relevant to development-associated signaling pathways  in Ac4 vs. Ac5  and Ac5 vs. Ac6 comparison groups).xlsx
- TableS1-10/TableS9(Sequences of primers for RT-qPCR).xlsx
