# Supplementary material for: Diverse Regulatory Manners and Potential Roles of lncRNAs in the Developmental Process of Asian Honey Bee (Apis cerana) Larval Guts
Source: Int J Mol Sci. 2023 Oct 20;24(20):15399. doi: 10.3390/ijms242015399 (PMC10607868; doi:10.3390/ijms242015399)
Supplement: Supplementary file 1 [file ijms-24-15399-s001.zip › TableS1-10/TableS1( GO terms and KEGG pathways enriched by neighboring genes of DElncRNAs in the Ac4 vs. Ac5 comparison group).xlsx]

## Sheet: Table S1
GO terms and KEGG pathways enriched by neighboring genes of DElncRNAs in the Ac4 vs. Ac5 comparison group
KEGG pathways enriched by neighboring genes of DElncRNAs in the Ac4 vs. Ac5 comparison group					GO terms enriched by neighboring genes of DElncRNAs in the Ac4 vs. Ac5 comparison group
Pathway	Number of genes	P value			GO term (level2)	Number of genes	GO term (level1)
Inflammatory mediator regulation of TRP channels	6	0.00268659			metabolic process	53	Biological Process
Axon guidance	6	0.0147178			biological adhesion	1	Biological Process
Oxytocin signaling pathway	6	0.0147178			biological regulation	21	Biological Process
Salivary secretion	5	0.0157298			regulation of biological process	20	Biological Process
Tight junction	6	0.0157909			localization	11	Biological Process
Endocrine and other factor-regulated calcium reabsorption	4	0.0163248			cellular component organization or biogenesis	4	Biological Process
Renin secretion	4	0.0200802			single-organism process	32	Biological Process
Gap junction	5	0.021655			signaling	6	Biological Process
Maturity onset diabetes of the young	2	0.0237983			response to stimulus	9	Biological Process
Retrograde endocannabinoid signaling	6	0.0248563			cellular process	40	Biological Process
Mismatch repair	3	0.02596			multicellular organismal process	1	Biological Process
Fluid shear stress and atherosclerosis	5	0.0269449			binding	50	Molecular Function
DNA replication	4	0.0290828			structural molecule activity	2	Molecular Function
Thyroid hormone synthesis	4	0.0290828			catalytic activity	39	Molecular Function
Pathogenic Escherichia coli infection	4	0.0290828			transporter activity	5	Molecular Function
Hedgehog signaling pathway	3	0.0293937			signal transducer activity	3	Molecular Function
African trypanosomiasis	2	0.0299835			molecular transducer activity	3	Molecular Function
Aldosterone synthesis and secretion	5	0.0329976			nucleic acid binding transcription factor activity	1	Molecular Function
Th17 cell differentiation	3	0.0330558			cell junction	1	Cellular Component
Vascular smooth muscle contraction	5	0.0351893			organelle	19	Cellular Component
IL-17 signaling pathway	3	0.0410575			synapse part	1	Cellular Component
Hedgehog signaling pathway - fly	3	0.045392			synapse	1	Cellular Component
Adipocytokine signaling pathway	3	0.045392			macromolecular complex	10	Cellular Component
Serotonergic synapse	4	0.0464603			cell	27	Cellular Component
Glycosaminoglycan degradation	2	0.0517405			cell part	27	Cellular Component
Adrenergic signaling in cardiomyocytes	5	0.0530397			membrane-enclosed lumen	1	Cellular Component
Gastric acid secretion	4	0.0532996			membrane part	14	Cellular Component
Prion disease	2	0.0599324			organelle part	3	Cellular Component
Pathways in cancer	10	0.0635055			membrane	14	Cellular Component
Long-term depression	3	0.064871
Osteoclast differentiation	3	0.0702543
Platelet activation	4	0.0726558
Wnt signaling pathway	5	0.0753426
Valine, leucine and isoleucine degradation	3	0.0758332
Amoebiasis	3	0.0758332
Hypertrophic cardiomyopathy	3	0.0758332
GnRH signaling pathway	4	0.0769059
Ribosome	7	0.0781546
Sphingolipid signaling pathway	4	0.081279
Cholinergic synapse	4	0.0857735
Ascorbate and aldarate metabolism	2	0.0868411
Leishmaniasis	2	0.0868411
Long-term potentiation	3	0.0875561
Progesterone-mediated oocyte maturation	4	0.0903875
AGE-RAGE signaling pathway in diabetic complications	3	0.0936887
Insulin secretion	4	0.0999663
Relaxin signaling pathway	4	0.0999663
Insulin resistance	4	0.104927
Dilated cardiomyopathy	3	0.113099
Apelin signaling pathway	4	0.11518
Circadian entrainment	4	0.11518
Ovarian steroidogenesis	2	0.116607
Synthesis and degradation of ketone bodies	1	0.118935
Phosphonate and phosphinate metabolism	1	0.118935
Mitophagy - animal	3	0.119886
Chagas disease	3	0.119886
Shigellosis	3	0.126822
Toxoplasmosis	3	0.126822
RIG-I-like receptor signaling pathway	2	0.127035
Th1 and Th2 cell differentiation	2	0.127035
Mineral absorption	2	0.127035
Fc gamma R-mediated phagocytosis	3	0.133898
Bile secretion	3	0.133898
Morphine addiction	3	0.133898
Drug metabolism - cytochrome P450	2	0.137674
Taste transduction	2	0.137674
Dopaminergic synapse	4	0.148407
Cardiac muscle contraction	3	0.148451
Metabolism of xenobiotics by cytochrome P450	2	0.148502
Fc epsilon RI signaling pathway	2	0.148502
Olfactory transduction	2	0.148502
Pertussis	2	0.148502
Aldosterone-regulated sodium reabsorption	2	0.159497
Chemical carcinogenesis - DNA adducts	2	0.159497
Arrhythmogenic right ventricular cardiomyopathy	2	0.159497
Glutamatergic synapse	3	0.163492
Folate biosynthesis	2	0.170638
Basal cell carcinoma	2	0.170638
Parathyroid hormone synthesis, secretion and action	3	0.17118
Choline metabolism in cancer	3	0.17118
Calcium signaling pathway	4	0.1724
cAMP signaling pathway	5	0.172483
Sulfur relay system	1	0.173036
Base excision repair	2	0.181906
Vasopressin-regulated water reabsorption	2	0.181906
MAPK signaling pathway	5	0.183063
Proteoglycans in cancer	5	0.183063
NOD-like receptor signaling pathway	3	0.186858
Non-alcoholic fatty liver disease	5	0.193882
Hepatitis B	3	0.194836
cGMP-PKG signaling pathway	4	0.197649
Toll and Imd signaling pathway	3	0.202898
Type II diabetes mellitus	2	0.204749
Longevity regulating pathway	3	0.211038
Estrogen signaling pathway	3	0.21925
Prostate cancer	3	0.21925
Fatty acid biosynthesis	1	0.223846
Histidine metabolism	1	0.223846
Melanogenesis	3	0.227529
Human cytomegalovirus infection	4	0.23068
Spliceosome	5	0.233409
Parkinson disease	5	0.233409
Biosynthesis of amino acids	3	0.235867
Necroptosis	3	0.235867
Glycine, serine and threonine metabolism	2	0.239535
Arginine and proline metabolism	2	0.239535
Linoleic acid metabolism	1	0.248078
Toll-like receptor signaling pathway	2	0.25121
Leukocyte transendothelial migration	2	0.25121
Phototransduction - fly	2	0.262902
Cortisol synthesis and secretion	2	0.262902
Hippo signaling pathway - fly	3	0.269711
Steroid hormone biosynthesis	1	0.271562
Platinum drug resistance	2	0.274598
Glucagon signaling pathway	3	0.278267
Pancreatic secretion	3	0.278267
Hepatitis C	2	0.286289
FoxO signaling pathway	3	0.28685
Lysine degradation	2	0.297961
C-type lectin receptor signaling pathway	2	0.297961
T cell receptor signaling pathway	2	0.297961
Glutathione metabolism	2	0.309606
Drug metabolism - other enzymes	2	0.309606
TNF signaling pathway	2	0.309606
Alzheimer disease	5	0.311892
Arginine biosynthesis	1	0.316371
Nicotinate and nicotinamide metabolism	1	0.316371
Nucleotide excision repair	2	0.332776
Small cell lung cancer	2	0.332776
Oxidative phosphorylation	4	0.335948
Antigen processing and presentation	1	0.337741
Circadian rhythm	1	0.337741
Proximal tubule bicarbonate reclamation	1	0.337741
Thyroid hormone signaling pathway	3	0.338658
Influenza A	3	0.338658
Metabolic pathways	28	0.340779
ErbB signaling pathway	2	0.344284
Vibrio cholerae infection	2	0.344284
Herpes simplex virus 1 infection	3	0.3473
Fatty acid metabolism	2	0.355729
Butanoate metabolism	1	0.358449
Insulin signaling pathway	3	0.373159
Insect hormone biosynthesis	1	0.378516
Thermogenesis	6	0.380812
Endocrine resistance	2	0.389622
Epstein-Barr virus infection	4	0.39345
Tyrosine metabolism	1	0.397961
Cell adhesion molecules	1	0.397961
GABAergic synapse	2	0.400751
Amphetamine addiction	2	0.400751
Epithelial cell signaling in Helicobacter pylori infection	2	0.400751
MicroRNAs in cancer	3	0.407334
Arachidonic acid metabolism	1	0.416803
Retinol metabolism	1	0.416803
Lysosome	3	0.42423
Fatty acid elongation	1	0.435061
Other glycan degradation	1	0.435061
ABC transporters	1	0.435061
Carbohydrate digestion and absorption	1	0.435061
Rap1 signaling pathway	3	0.440966
Focal adhesion	3	0.440966
Cholesterol metabolism	1	0.452753
NF-kappa B signaling pathway	1	0.469896
Apoptosis - multiple species	1	0.469896
Non-small cell lung cancer	1	0.469896
Ras signaling pathway	3	0.473869
Tryptophan metabolism	1	0.486507
beta-Alanine metabolism	1	0.486507
Biosynthesis of unsaturated fatty acids	1	0.486507
Natural killer cell mediated cytotoxicity	1	0.486507
Systemic lupus erythematosus	1	0.486507
Autophagy - animal	3	0.489999
Longevity regulating pathway - multiple species	2	0.496178
Signaling pathways regulating pluripotency of stem cells	2	0.496178
Pentose and glucuronate interconversions	1	0.502603
VEGF signaling pathway	1	0.502603
Kaposi sarcoma-associated herpesvirus infection	2	0.50619
Human T-cell leukemia virus 1 infection	4	0.512132
Fructose and mannose metabolism	1	0.518199
Fatty acid degradation	1	0.518199
Protein export	1	0.518199
Apoptosis	2	0.525829
B cell receptor signaling pathway	1	0.53331
Phagosome	2	0.535452
Neurotrophin signaling pathway	2	0.535452
Huntington disease	5	0.54051
ECM-receptor interaction	1	0.547952
Chemokine signaling pathway	2	0.5543
Pentose phosphate pathway	1	0.562138
Cytosolic DNA-sensing pathway	1	0.562138
Prolactin signaling pathway	1	0.562138
Phosphatidylinositol signaling system	2	0.563522
Alanine, aspartate and glutamate metabolism	1	0.575884
Glioma	1	0.575884
Glycerophospholipid metabolism	2	0.58156
Legionellosis	1	0.589202
Porphyrin metabolism	1	0.602106
Regulation of lipolysis in adipocytes	1	0.602106
Purine metabolism	4	0.607636
PI3K-Akt signaling pathway	3	0.60943
Chronic myeloid leukemia	1	0.614609
EGFR tyrosine kinase inhibitor resistance	1	0.626722
Dorso-ventral axis formation	1	0.626722
Pancreatic cancer	1	0.626722
Peroxisome	2	0.632397
Fanconi anemia pathway	1	0.638458
Cocaine addiction	1	0.638458
Longevity regulating pathway - worm	2	0.640392
Cellular senescence	2	0.640392
Basal transcription factors	1	0.660845
Measles	1	0.660845
Ribosome biogenesis in eukaryotes	2	0.663568
Oocyte meiosis	2	0.671025
Hepatocellular carcinoma	2	0.671025
Homologous recombination	1	0.671518
TGF-beta signaling pathway	1	0.681859
Cell cycle	2	0.692605
Regulation of actin cytoskeleton	2	0.692605
Pyruvate metabolism	1	0.701582
Bacterial invasion of epithelial cells	1	0.710985
Cushing syndrome	2	0.71302
MAPK signaling pathway - fly	2	0.719571
Glycerolipid metabolism	1	0.720094
Salmonella infection	1	0.720094
Colorectal cancer	1	0.728918
Proteasome	1	0.737468
Viral carcinogenesis	2	0.744543
Amino sugar and nucleotide sugar metabolism	1	0.74575
Protein processing in endoplasmic reticulum	3	0.751121
Nucleocytoplasmic transport	3	0.756027
Protein digestion and absorption	1	0.761545
Tuberculosis	1	0.761545
Human papillomavirus infection	3	0.770285
Adherens junction	1	0.790279
Inositol phosphate metabolism	1	0.803331
Apoptosis - fly	1	0.803331
Glycolysis / Gluconeogenesis	1	0.809553
HIF-1 signaling pathway	1	0.852791
mRNA surveillance pathway	1	0.874717
Phospholipase D signaling pathway	1	0.874717
AMPK signaling pathway	1	0.878698
Alcoholism	1	0.878698
Hippo signaling pathway	1	0.893405
Endocytosis	2	0.898056
mTOR signaling pathway	1	0.938568
Carbon metabolism	1	0.958441
