# Supplementary material for: Diverse Regulatory Manners and Potential Roles of lncRNAs in the Developmental Process of Asian Honey Bee (Apis cerana) Larval Guts
Source: Int J Mol Sci. 2023 Oct 20;24(20):15399. doi: 10.3390/ijms242015399 (PMC10607868; doi:10.3390/ijms242015399)
Supplement: Supplementary file 1 [file ijms-24-15399-s001.zip › TableS1-10/TableS10(Sequences of primers for dual-luciferase assay).xlsx]

## Sheet: Sheet1
Sequences of primers for dual-luciferase assay
Name	Sequence (3’-5’)
WT-F-MSTRG.11294.1	CatagGGAAAAGACGGGTTCGACAATAGTTTCGAAAGAGAACACGCCGCC
WT-R-MSTRG.11294.1	TCGAGGCGGCGTGTTCTCTTTCGAAACTATTGTCGAACCCGTCTTTTCCctatGAGCT
MUT-F-MSTRG.11294.1	CatagGGAAGGTGATTTCCATGAGGCGTCCCATGGGTGTGGAACGCCGCC
MUT-R-MSTRG.11294.1	TCGAGGCGGCGTTCCACACCCATGGGACGCCTCATGGAAATCACCTTCCctatGAGCT
WT-F-ncbi_107992440	CCTCTTAAAGATCGGTCAACAGGTAGCGAAAGAGATGGGCATAAGCGACC
WT-R-ncbi_107992440	TCGAGGTCGCTTATGCCCATCTCTTTCGCTACCTGTTGACCGATCTTTAAGAGGAGCT
MUT-F-ncbi_107992440	CCTCTTAAAGATATTCAGGAGTTCGTATGGGTGTGCGGGCATAAGCGACC
MUT-F-ncbi_107992440	TCGAGGTCGCTTATGCCCGCACACCCATACGAACTCCTGAATATCTTTAAGAGGAGCT
