# Supplementary material for: Diverse Regulatory Manners and Potential Roles of lncRNAs in the Developmental Process of Asian Honey Bee (Apis cerana) Larval Guts
Source: Int J Mol Sci. 2023 Oct 20;24(20):15399. doi: 10.3390/ijms242015399 (PMC10607868; doi:10.3390/ijms242015399)
Supplement: Supplementary file 1 [file ijms-24-15399-s001.zip › TableS1-10/TableS2(GO terms and KEGG pathways enriched by neighboring genes of DElncRNAs in the Ac5 vs. Ac6 comparison group).xlsx]

## Sheet: Sheet1
GO terms and KEGG pathways enriched by neighboring genes of DElncRNAs in the Ac5 vs. Ac6 comparison group
KEGG pathways enriched by neighboring genes of DElncRNAs in the Ac5 vs. Ac6 comparison group					GO terms enriched by neighboring genes of DElncRNAs in the Ac5 vs. Ac6 comparison group
Pathway	Number of genes	P value			GO term (level2)	Number of genes	GO term (level1)
Small cell lung cancer	7	0.000738324			metabolic process	62	Biological Process
Amoebiasis	6	0.00162194			biological adhesion	2	Biological Process
Protein export	5	0.00202038			cellular component organization or biogenesis	7	Biological Process
PI3K-Akt signaling pathway	11	0.00232743			biological regulation	27	Biological Process
Glycosaminoglycan biosynthesis - chondroitin sulfate / dermatan sulfate	3	0.00327295			positive regulation of biological process	1	Biological Process
Dilated cardiomyopathy	6	0.00403432			signaling	9	Biological Process
Human cytomegalovirus infection	9	0.0045814			negative regulation of biological process	1	Biological Process
Adrenergic signaling in cardiomyocytes	8	0.00508906			regulation of biological process	23	Biological Process
Aldosterone synthesis and secretion	7	0.00886701			response to stimulus	12	Biological Process
ECM-receptor interaction	4	0.0176701			cellular process	53	Biological Process
IL-17 signaling pathway	4	0.0176701			single-organism process	37	Biological Process
DNA replication	5	0.018394			localization	9	Biological Process
Thyroid hormone synthesis	5	0.018394			multicellular organismal process	2	Biological Process
Cytosolic DNA-sensing pathway	4	0.0202326			structural molecule activity	5	Molecular Function
Toxoplasmosis	5	0.0225893			molecular function regulator	3	Molecular Function
Leishmaniasis	3	0.0257146			binding	62	Molecular Function
Relaxin signaling pathway	6	0.0280632			nucleic acid binding transcription factor activity	3	Molecular Function
Human papillomavirus infection	10	0.0359229			catalytic activity	43	Molecular Function
Leukocyte transendothelial migration	4	0.0363789			molecular transducer activity	4	Molecular Function
Parathyroid hormone synthesis, secretion and action	5	0.0387208			signal transducer activity	1	Molecular Function
Endocrine and other factor-regulated calcium reabsorption	4	0.0402926			transporter activity	1	Molecular Function
Cocaine addiction	4	0.0402926			cell junction	2	Cellular Component
Hypertrophic cardiomyopathy	4	0.0402926			membrane-enclosed lumen	4	Cellular Component
Pathways in cancer	13	0.0415114			organelle	31	Cellular Component
RIG-I-like receptor signaling pathway	3	0.0464696			organelle part	10	Cellular Component
Hepatitis B	5	0.0488853			extracellular region	1	Cellular Component
Systemic lupus erythematosus	3	0.0526325			extracellular region part	1	Cellular Component
TNF signaling pathway	4	0.0582507			macromolecular complex	15	Cellular Component
Insulin signaling pathway	6	0.0659763			cell	36	Cellular Component
Glycosylphosphatidylinositol (GPI)-anchor biosynthesis	3	0.0660669			cell part	36	Cellular Component
Th17 cell differentiation	3	0.0660669			membrane	20	Cellular Component
Arrhythmogenic right ventricular cardiomyopathy	3	0.0660669			membrane part	18	Cellular Component
Nucleotide excision repair	4	0.0685952
Pathogenic Escherichia coli infection	4	0.0685952
Necroptosis	5	0.0690237
Cutin, suberine and wax biosynthesis	2	0.0724148
Progesterone-mediated oocyte maturation	5	0.0735299
Fluid shear stress and atherosclerosis	5	0.0735299
Ribosome biogenesis in eukaryotes	6	0.0736217
Chagas disease	4	0.0741008
Retrograde endocannabinoid signaling	6	0.0776277
Shigellosis	4	0.0798243
Vasopressin-regulated water reabsorption	3	0.0809046
Insulin secretion	5	0.0830141
Bile secretion	4	0.0857618
Antigen processing and presentation	2	0.0973922
Prion disease	2	0.0973922
Focal adhesion	6	0.0994693
Amphetamine addiction	4	0.104815
Glutamatergic synapse	4	0.111563
Inflammatory mediator regulation of TRP channels	4	0.1185
Gastric acid secretion	4	0.1185
Long-term depression	3	0.12345
2-Oxocarboxylic acid metabolism	2	0.12438
Axon guidance	5	0.126975
Osteoclast differentiation	3	0.132779
Toll-like receptor signaling pathway	3	0.132779
NOD-like receptor signaling pathway	4	0.132919
Salivary secretion	4	0.132919
Tight junction	5	0.133108
Dopaminergic synapse	5	0.133108
Alcoholism	5	0.133108
Protein processing in endoplasmic reticulum	8	0.135549
Ascorbate and aldarate metabolism	2	0.138475
Cell adhesion molecules	2	0.138475
Nucleocytoplasmic transport	8	0.140061
Cortisol synthesis and secretion	3	0.142346
Retinol metabolism	2	0.152898
Synthesis and degradation of ketone bodies	1	0.154693
Longevity regulating pathway	4	0.155816
Platelet activation	4	0.155816
Long-term potentiation	3	0.162136
Gap junction	4	0.16376
GnRH signaling pathway	4	0.16376
Estrogen signaling pathway	4	0.16376
Prostate cancer	4	0.16376
ABC transporters	2	0.167598
AGE-RAGE signaling pathway in diabetic complications	3	0.172329
Oocyte meiosis	5	0.179528
Ovarian steroidogenesis	2	0.182528
Cholesterol metabolism	2	0.182528
cGMP-PKG signaling pathway	5	0.186613
Steroid biosynthesis	1	0.189498
Apoptosis	4	0.196911
NF-kappa B signaling pathway	2	0.197646
SNARE interactions in vesicular transport	2	0.197646
Th1 and Th2 cell differentiation	2	0.197646
Mineral absorption	2	0.197646
Citrate cycle (TCA cycle)	3	0.203917
Mismatch repair	2	0.21291
Insulin resistance	4	0.214212
Mitophagy - animal	3	0.214735
Bacterial invasion of epithelial cells	3	0.214735
Vibrio cholerae infection	3	0.214735
Human T-cell leukemia virus 1 infection	7	0.216015
Ribosome	7	0.22207
Sulfur relay system	1	0.222881
Chemokine signaling pathway	4	0.223019
Vascular smooth muscle contraction	4	0.223019
Glucagon signaling pathway	4	0.223019
Pancreatic secretion	4	0.223019
Glycerolipid metabolism	3	0.225674
Pentose and glucuronate interconversions	2	0.228284
VEGF signaling pathway	2	0.228284
Pertussis	2	0.228284
Morphine addiction	3	0.23672
Epstein-Barr virus infection	6	0.240962
Fructose and mannose metabolism	2	0.243733
Aldosterone-regulated sodium reabsorption	2	0.243733
Endocrine resistance	3	0.259079
Cardiac muscle contraction	3	0.259079
Folate biosynthesis	2	0.259226
B cell receptor signaling pathway	2	0.259226
Spliceosome	6	0.268999
Serotonergic synapse	3	0.270366
Base excision repair	2	0.274732
Oxytocin signaling pathway	4	0.277601
Protein digestion and absorption	3	0.28171
Fatty acid biosynthesis	1	0.285605
Histidine metabolism	1	0.285605
Thyroid hormone signaling pathway	4	0.286923
Adipocytokine signaling pathway	2	0.290225
Type II diabetes mellitus	2	0.305679
Riboflavin metabolism	1	0.315056
African trypanosomiasis	1	0.315056
Calcium signaling pathway	4	0.324608
Porphyrin metabolism	2	0.336384
Regulation of lipolysis in adipocytes	2	0.336384
Toll and Imd signaling pathway	3	0.338855
Steroid hormone biosynthesis	1	0.343301
Arginine and proline metabolism	2	0.351593
RNA polymerase	2	0.351593
Chronic myeloid leukemia	2	0.351593
EGFR tyrosine kinase inhibitor resistance	2	0.366684
Pancreatic cancer	2	0.366684
MAPK signaling pathway	5	0.368793
Proteoglycans in cancer	5	0.368793
Sphingolipid signaling pathway	3	0.373107
Melanogenesis	3	0.373107
Cell cycle	4	0.381639
Valine, leucine and isoleucine degradation	2	0.38164
Phototransduction - fly	2	0.38164
Biosynthesis of amino acids	3	0.384462
Cholinergic synapse	3	0.384462
Kaposi sarcoma-associated herpesvirus infection	3	0.384462
Non-alcoholic fatty liver disease	5	0.385448
Platinum drug resistance	2	0.396446
Rap1 signaling pathway	4	0.400599
Cushing syndrome	4	0.410045
Renin secretion	2	0.411091
Hepatitis C	2	0.411091
Phagosome	3	0.418223
Neurotrophin signaling pathway	3	0.418223
Proximal tubule bicarbonate reclamation	1	0.421283
C-type lectin receptor signaling pathway	2	0.425561
T cell receptor signaling pathway	2	0.425561
TGF-beta signaling pathway	2	0.439847
Glycosaminoglycan biosynthesis - heparan sulfate / heparin	1	0.445177
Butanoate metabolism	1	0.445177
Apelin signaling pathway	3	0.451377
Circadian entrainment	3	0.451377
Central carbon metabolism in cancer	2	0.453939
Pyruvate metabolism	2	0.467829
Insect hormone biosynthesis	1	0.468091
Vitamin digestion and absorption	1	0.468091
ErbB signaling pathway	2	0.48151
mTOR signaling pathway	4	0.484216
Tyrosine metabolism	1	0.490065
Fatty acid metabolism	2	0.494975
mRNA surveillance pathway	3	0.504837
Fc gamma R-mediated phagocytosis	2	0.508219
Influenza A	3	0.515214
Herpes simplex virus 1 infection	3	0.525476
Fatty acid elongation	1	0.531346
Carbohydrate digestion and absorption	1	0.531346
Peroxisome	3	0.535619
Longevity regulating pathway - worm	3	0.545641
GABAergic synapse	2	0.54658
Epithelial cell signaling in Helicobacter pylori infection	2	0.54658
Alzheimer disease	5	0.54692
Antifolate resistance	1	0.550725
Viral myocarditis	1	0.550725
cAMP signaling pathway	4	0.554515
Apoptosis - multiple species	1	0.569308
Non-small cell lung cancer	1	0.569308
Wnt signaling pathway	3	0.584454
Tryptophan metabolism	1	0.587128
beta-Alanine metabolism	1	0.587128
Drug metabolism - cytochrome P450	1	0.587128
Biosynthesis of unsaturated fatty acids	1	0.587128
Natural killer cell mediated cytotoxicity	1	0.587128
Taste transduction	1	0.587128
MicroRNAs in cancer	3	0.593827
Terpenoid backbone biosynthesis	1	0.604216
Metabolism of xenobiotics by cytochrome P450	1	0.604216
Hedgehog signaling pathway	1	0.604216
Hippo signaling pathway - multiple species	1	0.604216
Fc epsilon RI signaling pathway	1	0.604216
Olfactory transduction	1	0.604216
Pyrimidine metabolism	3	0.612164
Lysosome	3	0.612164
Regulation of actin cytoskeleton	3	0.612164
Galactose metabolism	1	0.620602
Fatty acid degradation	1	0.620602
Chemical carcinogenesis - DNA adducts	1	0.620602
Apoptosis - fly	2	0.627795
Fat digestion and absorption	1	0.636314
Acute myeloid leukemia	1	0.636314
Glycolysis / Gluconeogenesis	2	0.638438
Parkinson disease	4	0.642314
MAPK signaling pathway - fly	3	0.647165
Signaling pathways regulating pluripotency of stem cells	2	0.648843
Amyotrophic lateral sclerosis	1	0.65138
Thermogenesis	6	0.65278
Ras signaling pathway	3	0.663817
Hedgehog signaling pathway - fly	1	0.665826
Glioma	1	0.679678
Viral carcinogenesis	3	0.679898
Legionellosis	1	0.692959
Hippo signaling pathway - fly	2	0.697358
HIF-1 signaling pathway	2	0.715167
Ubiquitin mediated proteolysis	3	0.717613
Glycine, serine and threonine metabolism	1	0.717904
Dorso-ventral axis formation	1	0.729612
Fanconi anemia pathway	1	0.740837
Oxidative phosphorylation	3	0.751832
Phospholipase D signaling pathway	2	0.755895
N-Glycan biosynthesis	1	0.761917
Measles	1	0.761917
Lysine degradation	1	0.77181
Homologous recombination	1	0.77181
Huntington disease	5	0.779238
Drug metabolism - other enzymes	1	0.781295
Carbon metabolism	3	0.782679
Synaptic vesicle cycle	1	0.790388
Proteasome	1	0.830522
Tuberculosis	1	0.850836
Choline metabolism in cancer	1	0.857055
Autophagy - animal	2	0.868149
Breast cancer	1	0.889318
Longevity regulating pathway - multiple species	1	0.893942
Metabolic pathways	28	0.909497
Neuroactive ligand-receptor interaction	1	0.917926
Purine metabolism	3	0.921016
FoxO signaling pathway	1	0.921362
Phosphatidylinositol signaling system	1	0.921362
AMPK signaling pathway	1	0.93918
Transcriptional misregulation in cancer	1	0.93918
Cellular senescence	1	0.946522
Hepatocellular carcinoma	1	0.954959
