# Supplementary material for: Diverse Regulatory Manners and Potential Roles of lncRNAs in the Developmental Process of Asian Honey Bee (Apis cerana) Larval Guts
Source: Int J Mol Sci. 2023 Oct 20;24(20):15399. doi: 10.3390/ijms242015399 (PMC10607868; doi:10.3390/ijms242015399)
Supplement: Supplementary file 1 [file ijms-24-15399-s001.zip › TableS1-10/TableS3(GO terms and KEGG pathways enriched by ceRNA-related genes of DElncRNAs in the Ac4 vs. Ac5 comparison group).xlsx]

## Sheet: Table S3
GO terms and KEGG pathways enriched by ceRNA-related genes of DElncRNAs in the Ac4 vs. Ac5 comparison group
KEGG pathways enriched by ceRNA-related genes of DElncRNAs in the Ac4 vs. Ac5 comparison group					GO terms enriched by ceRNA-related genes of DElncRNAs in the Ac4 vs. Ac5 comparison group
Pathway	Number of genes	P value			GO term (level2)	Number of genes	GO term (level1)
Hippo signaling pathway	9	5.2496e-05			biological regulation	40	Biological Process
Axon guidance	8	0.000192403			regulation of biological process	39	Biological Process
Adrenergic signaling in cardiomyocytes	8	0.000214464			signaling	14	Biological Process
MicroRNAs in cancer	8	0.000477048			biological adhesion	3	Biological Process
GABAergic synapse	6	0.000731178			growth	1	Biological Process
Hypertrophic cardiomyopathy	5	0.00110111			single-organism process	40	Biological Process
Dopaminergic synapse	7	0.00122884			developmental process	2	Biological Process
Transcriptional misregulation in cancer	7	0.00122884			response to stimulus	15	Biological Process
Breast cancer	6	0.00179294			negative regulation of biological process	2	Biological Process
Signaling pathways regulating pluripotency of stem cells	6	0.00198129			positive regulation of biological process	1	Biological Process
Wnt signaling pathway	7	0.00222754			localization	12	Biological Process
Basal cell carcinoma	4	0.0027932			multicellular organismal process	4	Biological Process
Oxytocin signaling pathway	6	0.00559294			cellular process	46	Biological Process
Salivary secretion	5	0.00681243			metabolic process	46	Biological Process
Gastric cancer	5	0.00880712			cellular component organization or biogenesis	2	Biological Process
Carbohydrate digestion and absorption	3	0.00979364			nucleic acid binding transcription factor activity	7	Molecular Function
Human T-cell leukemia virus 1 infection	8	0.00982223			molecular transducer activity	10	Molecular Function
Melanogenesis	5	0.0103421			binding	51	Molecular Function
Proteoglycans in cancer	7	0.0107587			signal transducer activity	7	Molecular Function
PI3K-Akt signaling pathway	7	0.012612			molecular function regulator	2	Molecular Function
Insulin secretion	5	0.0139445			transporter activity	6	Molecular Function
Hippo signaling pathway - fly	5	0.0149622			catalytic activity	25	Molecular Function
ErbB signaling pathway	4	0.0162035			membrane part	25	Cellular Component
Hippo signaling pathway - multiple species	3	0.0171832			membrane	25	Cellular Component
Pathways in cancer	10	0.0187032			cell junction	1	Cellular Component
Bile secretion	4	0.0192021			organelle	22	Cellular Component
Amino sugar and nucleotide sugar metabolism	4	0.022524			synapse part	1	Cellular Component
Cardiac muscle contraction	4	0.022524			synapse	1	Cellular Component
Amphetamine addiction	4	0.0243087			membrane-enclosed lumen	1	Cellular Component
Thyroid hormone signaling pathway	5	0.0249345			cell	24	Cellular Component
Glutamatergic synapse	4	0.026177			cell part	24	Cellular Component
MAPK signaling pathway	6	0.0352061			organelle part	1	Cellular Component
Hepatocellular carcinoma	5	0.0365393			macromolecular complex	1	Cellular Component
Proximal tubule bicarbonate reclamation	2	0.0414764
Human papillomavirus infection	7	0.0422158
Dorso-ventral axis formation	3	0.0426185
Cholinergic synapse	4	0.0468432
Cushing syndrome	5	0.0487697
Neomycin, kanamycin and gentamicin biosynthesis	1	0.0501636
Aldosterone synthesis and secretion	4	0.0582756
Pancreatic secretion	4	0.0613481
TGF-beta signaling pathway	3	0.0618894
FoxO signaling pathway	4	0.0645054
Circadian entrainment	4	0.0645054
Dilated cardiomyopathy	3	0.0705576
Vibrio cholerae infection	3	0.0750871
Chagas disease	3	0.0750871
AMPK signaling pathway	4	0.0851949
Mineral absorption	2	0.0901864
Endocrine resistance	3	0.0944401
Serotonergic synapse	3	0.0995717
Protein digestion and absorption	3	0.104814
VEGF signaling pathway	2	0.106179
Gastric acid secretion	3	0.110164
Oocyte meiosis	4	0.112925
Aldosterone-regulated sodium reabsorption	2	0.114444
Arrhythmogenic right ventricular cardiomyopathy	2	0.114444
Regulation of actin cytoskeleton	4	0.125905
Human cytomegalovirus infection	4	0.13949
Hedgehog signaling pathway - fly	2	0.140144
GnRH signaling pathway	3	0.144335
Type II diabetes mellitus	2	0.148971
Glioma	2	0.148971
Sphingolipid signaling pathway	3	0.150343
Endometrial cancer	2	0.157908
Long-term depression	2	0.176069
Leukocyte transendothelial migration	2	0.185273
Circadian rhythm - fly	1	0.186209
Vascular smooth muscle contraction	3	0.187954
HIF-1 signaling pathway	3	0.194452
Phototransduction - fly	2	0.194545
Endocrine and other factor-regulated calcium reabsorption	2	0.194545
Cocaine addiction	2	0.194545
Amoebiasis	2	0.194545
African trypanosomiasis	1	0.20693
Long-term potentiation	2	0.213259
Renin secretion	2	0.213259
cAMP signaling pathway	4	0.220489
mRNA surveillance pathway	3	0.227718
Phospholipase D signaling pathway	3	0.227718
Tight junction	3	0.234505
Alcoholism	3	0.234505
Central carbon metabolism in cancer	2	0.241627
Cytokine-cytokine receptor interaction	1	0.24682
Thyroid hormone synthesis	2	0.25113
Small cell lung cancer	2	0.25113
Cellular senescence	3	0.255077
Calcium signaling pathway	3	0.261994
Renin-angiotensin system	1	0.266016
Bladder cancer	1	0.266016
Morphine addiction	2	0.279688
Colorectal cancer	2	0.279688
Retrograde endocannabinoid signaling	3	0.282887
Circadian rhythm	1	0.284727
Prion disease	1	0.284727
Thyroid cancer	1	0.284727
Rap1 signaling pathway	3	0.318011
Inflammatory mediator regulation of TRP channels	2	0.327074
Choline metabolism in cancer	2	0.327074
MAPK signaling pathway - fly	3	0.332106
Tyrosine metabolism	1	0.33808
Cell adhesion molecules	1	0.33808
Melanoma	1	0.354975
Hepatitis B	2	0.355152
Other glycan degradation	1	0.371443
Apoptosis - fly	2	0.373651
mTOR signaling pathway	3	0.381301
Notch signaling pathway	1	0.387497
JAK-STAT signaling pathway	1	0.387497
Starch and sucrose metabolism	1	0.403144
SNARE interactions in vesicular transport	1	0.403144
Th1 and Th2 cell differentiation	1	0.403144
Non-small cell lung cancer	1	0.403144
Progesterone-mediated oocyte maturation	2	0.409995
Biosynthesis of unsaturated fatty acids	1	0.418397
Natural killer cell mediated cytotoxicity	1	0.418397
Systemic lupus erythematosus	1	0.418397
Relaxin signaling pathway	2	0.427792
Hedgehog signaling pathway	1	0.433265
Fc epsilon RI signaling pathway	1	0.433265
Olfactory transduction	1	0.433265
Neuroactive ligand-receptor interaction	2	0.445312
Glucagon signaling pathway	2	0.445312
Fructose and mannose metabolism	1	0.447757
Galactose metabolism	1	0.447757
Phosphatidylinositol signaling system	2	0.453962
Folate biosynthesis	1	0.461882
Acute myeloid leukemia	1	0.461882
ECM-receptor interaction	1	0.475651
Vasopressin-regulated water reabsorption	1	0.475651
Pentose phosphate pathway	1	0.489071
p53 signaling pathway	1	0.489071
Prolactin signaling pathway	1	0.489071
Adipocytokine signaling pathway	1	0.489071
Alanine, aspartate and glutamate metabolism	1	0.502152
Insulin signaling pathway	2	0.536061
Glycine, serine and threonine metabolism	1	0.539441
Arginine and proline metabolism	1	0.539441
Chronic myeloid leukemia	1	0.539441
EGFR tyrosine kinase inhibitor resistance	1	0.551246
Osteoclast differentiation	1	0.551246
Cortisol synthesis and secretion	1	0.562753
cGMP-PKG signaling pathway	2	0.566499
Cell cycle	2	0.581181
Hepatitis C	1	0.584898
Focal adhesion	2	0.595502
T cell receptor signaling pathway	1	0.595552
AGE-RAGE signaling pathway in diabetic complications	1	0.595552
Synaptic vesicle cycle	1	0.616055
Ras signaling pathway	2	0.623057
PPAR signaling pathway	1	0.625917
Pathogenic Escherichia coli infection	1	0.625917
Bacterial invasion of epithelial cells	1	0.63553
Glycerolipid metabolism	1	0.644898
Fatty acid metabolism	1	0.644898
Toxoplasmosis	1	0.644898
Fc gamma R-mediated phagocytosis	1	0.654028
Tuberculosis	1	0.688287
Parathyroid hormone synthesis, secretion and action	1	0.696314
Adherens junction	1	0.719189
Longevity regulating pathway	1	0.733485
Glycolysis / Gluconeogenesis	1	0.74036
Gap junction	1	0.74036
Estrogen signaling pathway	1	0.74036
Longevity regulating pathway - multiple species	1	0.747061
Necroptosis	1	0.75359
Kaposi sarcoma-associated herpesvirus infection	1	0.75359
Fluid shear stress and atherosclerosis	1	0.759953
Neurotrophin signaling pathway	1	0.772196
Insulin resistance	1	0.778084
Chemokine signaling pathway	1	0.783821
Apelin signaling pathway	1	0.789412
Glycerophospholipid metabolism	1	0.800168
Influenza A	1	0.820079
Longevity regulating pathway - worm	1	0.833713
Lysosome	1	0.861683
Autophagy - animal	1	0.887991
Carbon metabolism	1	0.924692
Non-alcoholic fatty liver disease	1	0.924692
Epstein-Barr virus infection	1	0.930456
Parkinson disease	1	0.937468
Alzheimer disease	1	0.955774
Endocytosis	1	0.958074
Purine metabolism	1	0.970397
Thermogenesis	1	0.985305
Metabolic pathways	8	0.999927
