# Supplementary material for: Diverse Regulatory Manners and Potential Roles of lncRNAs in the Developmental Process of Asian Honey Bee (Apis cerana) Larval Guts
Source: Int J Mol Sci. 2023 Oct 20;24(20):15399. doi: 10.3390/ijms242015399 (PMC10607868; doi:10.3390/ijms242015399)
Supplement: Supplementary file 1 [file ijms-24-15399-s001.zip › TableS1-10/TableS4(GO terms and KEGG pathways enriched by ceRNA-related genes of DElncRNAs in the Ac5 vs. Ac6 comparison group).xlsx]

## Sheet: Sheet1
GO terms and KEGG pathways enriched by ceRNA-related genes of DElncRNAs in the Ac5 vs. Ac6 comparison group
KEGG pathways enriched by ceRNA-related genes of DElncRNAs in the Ac5 vs. Ac6 comparison group					GO terms enriched by ceRNA-related genes of DElncRNAs in the Ac5 vs. Ac6 comparison group
Pathway	Number of genes	P value			GO term (level2)	Number of genes	GO term (level1)
Adrenergic signaling in cardiomyocytes	7	0.000525648			cellular process	47	Biological Process
ErbB signaling pathway	5	0.00146477			localization	14	Biological Process
Epstein-Barr virus infection	8	0.00158925			signaling	9	Biological Process
Amphetamine addiction	5	0.00253605			single-organism process	32	Biological Process
Dopaminergic synapse	6	0.00299673			biological adhesion	1	Biological Process
Oocyte meiosis	6	0.00497168			response to stimulus	10	Biological Process
Wnt signaling pathway	6	0.00497168			metabolic process	40	Biological Process
Long-term potentiation	4	0.00614253			biological regulation	17	Biological Process
Mineral absorption	3	0.00898409			cellular component organization or biogenesis	3	Biological Process
Olfactory transduction	3	0.0117596			regulation of biological process	16	Biological Process
Glycosaminoglycan biosynthesis - chondroitin sulfate / dermatan sulfate	2	0.0123492			multicellular organismal process	1	Biological Process
mRNA surveillance pathway	5	0.0134823			transporter activity	6	Molecular Function
Protein digestion and absorption	4	0.0164506			structural molecule activity	1	Molecular Function
Inflammatory mediator regulation of TRP channels	4	0.0177227			binding	41	Molecular Function
Gastric acid secretion	4	0.0177227			catalytic activity	33	Molecular Function
p53 signaling pathway	3	0.0186436			nucleic acid binding transcription factor activity	2	Molecular Function
Cytosolic DNA-sensing pathway	3	0.0186436			molecular transducer activity	4	Molecular Function
Salivary secretion	4	0.0204476			signal transducer activity	2	Molecular Function
Glioma	3	0.0206476			supramolecular fiber	1	Cellular Component
PI3K-Akt signaling pathway	6	0.0218219			membrane-enclosed lumen	2	Cellular Component
Hepatitis B	4	0.0219018			membrane	18	Cellular Component
Apoptosis - fly	4	0.0249969			membrane part	16	Cellular Component
Pyrimidine metabolism	5	0.0250272			organelle	16	Cellular Component
GnRH signaling pathway	4	0.0266388			organelle part	5	Cellular Component
RNA polymerase	3	0.0273446			synapse part	1	Cellular Component
Proximal tubule bicarbonate reclamation	2	0.0320375			synapse	1	Cellular Component
Phototransduction - fly	3	0.032379			cell	21	Cellular Component
Endocrine and other factor-regulated calcium reabsorption	3	0.032379			cell part	21	Cellular Component
Insulin secretion	4	0.0358098			macromolecular complex	3	Cellular Component
Aldosterone synthesis and secretion	4	0.0378383
Pancreatic secretion	4	0.039932
HIF-1 signaling pathway	4	0.042091
Neomycin, kanamycin and gentamicin biosynthesis	1	0.043668
Central carbon metabolism in cancer	3	0.0469259
Vibrio cholerae infection	3	0.0535085
Oxytocin signaling pathway	4	0.0538652
Influenza A	4	0.0564151
Carbohydrate digestion and absorption	2	0.0585601
Herpes simplex virus 1 infection	4	0.0590296
Colorectal cancer	3	0.0605122
Proteoglycans in cancer	5	0.0613164
Cellular senescence	4	0.064451
JAK-STAT signaling pathway	2	0.0645368
Carbon metabolism	5	0.0658104
Calcium signaling pathway	4	0.0672572
Hippo signaling pathway	4	0.0672572
Cardiac muscle contraction	3	0.0679245
Tuberculosis	3	0.0757317
Hedgehog signaling pathway	2	0.0835971
Fc epsilon RI signaling pathway	2	0.0835971
Cell cycle	4	0.0854038
Type I diabetes mellitus	1	0.0854542
Malaria	1	0.0854542
Aldosterone-regulated sodium reabsorption	2	0.0902909
Glycolysis / Gluconeogenesis	3	0.105947
Melanogenesis	3	0.110603
Pentose phosphate pathway	2	0.111251
Biosynthesis of amino acids	3	0.115338
Cholinergic synapse	3	0.115338
Kaposi sarcoma-associated herpesvirus infection	3	0.115338
Pathways in cancer	7	0.115952
Human T-cell leukemia virus 1 infection	5	0.120495
Neurotrophin signaling pathway	3	0.129991
Hippo signaling pathway - fly	3	0.135017
Glucagon signaling pathway	3	0.140111
Taurine and hypotaurine metabolism	1	0.144779
Circadian entrainment	3	0.14527
Dorso-ventral axis formation	2	0.148568
cAMP signaling pathway	4	0.156301
Cocaine addiction	2	0.156314
Hypertrophic cardiomyopathy	2	0.156314
Circadian rhythm - fly	1	0.163697
MAPK signaling pathway	4	0.164792
Phospholipase D signaling pathway	3	0.171962
Axon guidance	3	0.171962
Measles	2	0.172028
Purine metabolism	5	0.172067
Thyroid hormone signaling pathway	3	0.177464
Transcriptional misregulation in cancer	3	0.177464
Phenylalanine metabolism	1	0.182203
African trypanosomiasis	1	0.182203
Glutathione metabolism	2	0.187994
Citrate cycle (TCA cycle)	2	0.20416
Thyroid hormone synthesis	2	0.20416
Pathogenic Escherichia coli infection	2	0.20416
Small cell lung cancer	2	0.20416
Ribosome biogenesis in eukaryotes	3	0.211438
Hepatocellular carcinoma	3	0.21724
cGMP-PKG signaling pathway	3	0.223077
MicroRNAs in cancer	3	0.223077
Bile secretion	2	0.228683
Nicotinate and nicotinamide metabolism	1	0.235331
Renin-angiotensin system	1	0.235331
Bladder cancer	1	0.235331
Amino sugar and nucleotide sugar metabolism	2	0.245152
Focal adhesion	3	0.246725
Thyroid cancer	1	0.252272
Cushing syndrome	3	0.252703
Human cytomegalovirus infection	3	0.252703
Serotonergic synapse	2	0.253408
GABAergic synapse	2	0.253408
Glutamatergic synapse	2	0.261672
Butanoate metabolism	1	0.268842
Viral carcinogenesis	3	0.282887
Thiamine metabolism	1	0.285051
2-Oxocarboxylic acid metabolism	1	0.285051
Tyrosine metabolism	1	0.300905
Sphingolipid signaling pathway	2	0.327597
Other glycan degradation	1	0.33158
Ferroptosis	1	0.33158
Necroptosis	2	0.335761
Progesterone-mediated oocyte maturation	2	0.343897
Fluid shear stress and atherosclerosis	2	0.343897
Viral myocarditis	1	0.346415
Apoptosis	2	0.352003
Relaxin signaling pathway	2	0.360076
Starch and sucrose metabolism	1	0.360926
NF-kappa B signaling pathway	1	0.360926
Apoptosis - multiple species	1	0.360926
Non-small cell lung cancer	1	0.360926
Tryptophan metabolism	1	0.375119
beta-Alanine metabolism	1	0.375119
Natural killer cell mediated cytotoxicity	1	0.375119
Vascular smooth muscle contraction	2	0.376114
FoxO signaling pathway	2	0.384074
VEGF signaling pathway	1	0.389001
Hippo signaling pathway - multiple species	1	0.389001
Fructose and mannose metabolism	1	0.402579
Galactose metabolism	1	0.402579
Protein export	1	0.402579
Arrhythmogenic right ventricular cardiomyopathy	1	0.402579
Folate biosynthesis	1	0.415859
B cell receptor signaling pathway	1	0.415859
Acute myeloid leukemia	1	0.415859
Spliceosome	3	0.416879
Parkinson disease	3	0.416879
RNA degradation	2	0.423205
Amyotrophic lateral sclerosis	1	0.428848
Alcoholism	2	0.430884
Hedgehog signaling pathway - fly	1	0.441552
Prolactin signaling pathway	1	0.441552
Alanine, aspartate and glutamate metabolism	1	0.453977
Type II diabetes mellitus	1	0.453977
Insulin signaling pathway	2	0.461061
Legionellosis	1	0.466129
Endometrial cancer	1	0.466129
Metabolic pathways	19	0.467129
Glycine, serine and threonine metabolism	1	0.489639
Arginine and proline metabolism	1	0.489639
Long-term depression	1	0.489639
Chronic myeloid leukemia	1	0.489639
EGFR tyrosine kinase inhibitor resistance	1	0.501008
Osteoclast differentiation	1	0.501008
Toll-like receptor signaling pathway	1	0.501008
Leukocyte transendothelial migration	1	0.501008
Pancreatic cancer	1	0.501008
Amoebiasis	1	0.512127
Rap1 signaling pathway	2	0.518577
Protein processing in endoplasmic reticulum	3	0.520803
Platinum drug resistance	1	0.523002
Nucleocytoplasmic transport	3	0.5263
MAPK signaling pathway - fly	2	0.532324
Renin secretion	1	0.533638
Hepatitis C	1	0.533638
Lysine degradation	1	0.544039
T cell receptor signaling pathway	1	0.544039
AGE-RAGE signaling pathway in diabetic complications	1	0.544039
Ras signaling pathway	2	0.545807
TGF-beta signaling pathway	1	0.554212
TNF signaling pathway	1	0.554212
DNA replication	1	0.573891
Dilated cardiomyopathy	1	0.573891
Mitophagy - animal	1	0.583406
Chagas disease	1	0.583406
Cysteine and methionine metabolism	1	0.592712
Toxoplasmosis	1	0.592712
Fc gamma R-mediated phagocytosis	1	0.601812
Morphine addiction	1	0.601812
Parathyroid hormone synthesis, secretion and action	1	0.644393
Choline metabolism in cancer	1	0.644393
Non-alcoholic fatty liver disease	2	0.649482
NOD-like receptor signaling pathway	1	0.660138
Adherens junction	1	0.667751
Toll and Imd signaling pathway	1	0.675195
Inositol phosphate metabolism	1	0.682475
Platelet activation	1	0.682475
Gastric cancer	1	0.682475
Gap junction	1	0.689594
Breast cancer	1	0.689594
Signaling pathways regulating pluripotency of stem cells	1	0.696555
Insulin resistance	1	0.729119
Neuroactive ligand-receptor interaction	1	0.735205
Phosphatidylinositol signaling system	1	0.741156
Apelin signaling pathway	1	0.741156
Alzheimer disease	2	0.746803
Glycerophospholipid metabolism	1	0.752666
AMPK signaling pathway	1	0.774192
Tight junction	1	0.774192
Human papillomavirus infection	2	0.782596
Peroxisome	1	0.784251
Longevity regulating pathway - worm	1	0.789114
Retrograde endocannabinoid signaling	1	0.807506
Lysosome	1	0.820253
Regulation of actin cytoskeleton	1	0.820253
mTOR signaling pathway	1	0.860261
Ubiquitin mediated proteolysis	1	0.866526
Huntington disease	2	0.867365
Thermogenesis	2	0.876676
Oxidative phosphorylation	1	0.881003
Ribosome	1	0.934686
