# Supplementary material for: Diverse Regulatory Manners and Potential Roles of lncRNAs in the Developmental Process of Asian Honey Bee (Apis cerana) Larval Guts
Source: Int J Mol Sci. 2023 Oct 20;24(20):15399. doi: 10.3390/ijms242015399 (PMC10607868; doi:10.3390/ijms242015399)
Supplement: Supplementary file 1 [file ijms-24-15399-s001.zip › TableS1-10/TableS5(DElncRNA-DEmiRNA-DEmRNA in Ac4 vs. Ac5 comparison group).xlsx]

## Sheet: Table S5
DElncRNA-DEmiRNA-DEmRNA in Ac4 vs. Ac5 comparison group
DElncRNA	DEmiRNA		DEmiRNA	DEmRNA
XR_003698736.1	miR-3759-y		miR-6001-y	MSTRG.11121
XR_001766667.2	miR-6000-x		miR-6001-y	MSTRG.5693
XR_003696396.1	miR-6000-x		miR-6001-y	ncbi_107992486
XR_003697296.1	miR-6000-x		miR-6001-y	ncbi_107992727
MSTRG.243.1	miR-6001-x		miR-6001-y	ncbi_107992891
MSTRG.3953.1	miR-6001-x		miR-6001-y	ncbi_107992940
XR_003696361.1	miR-6001-x		miR-6001-y	ncbi_107992950
XR_003697989.1	miR-6001-x		miR-6001-y	ncbi_107992976
XR_003698035.1	miR-6001-x		miR-6001-y	ncbi_107993000
XR_003698786.1	miR-6001-x		miR-6001-y	ncbi_107993137
MSTRG.10974.1	miR-6001-y		miR-6001-y	ncbi_107993181
MSTRG.1098.1	miR-6001-y		miR-6001-y	ncbi_107993345
MSTRG.11452.1	miR-6001-y		miR-6001-y	ncbi_107993400
MSTRG.11467.1	miR-6001-y		miR-6001-y	ncbi_107993430
MSTRG.12483.1	miR-6001-y		miR-6001-y	ncbi_107993494
MSTRG.1386.1	miR-6001-y		miR-6001-y	ncbi_107993544
MSTRG.2222.1	miR-6001-y		miR-6001-y	ncbi_107993614
MSTRG.395.1	miR-6001-y		miR-6001-y	ncbi_107993731
MSTRG.3975.4	miR-6001-y		miR-6001-y	ncbi_107993776
MSTRG.4513.1	miR-6001-y		miR-6001-y	ncbi_107993784
MSTRG.4678.1	miR-6001-y		miR-6001-y	ncbi_107993870
MSTRG.543.1	miR-6001-y		miR-6001-y	ncbi_107993930
MSTRG.5739.5	miR-6001-y		miR-6001-y	ncbi_107994051
MSTRG.6170.2	miR-6001-y		miR-6001-y	ncbi_107994173
MSTRG.6208.2	miR-6001-y		miR-6001-y	ncbi_107994194
MSTRG.6262.1	miR-6001-y		miR-6001-y	ncbi_107994239
MSTRG.7339.3	miR-6001-y		miR-6001-y	ncbi_107994245
MSTRG.7341.1	miR-6001-y		miR-6001-y	ncbi_107994336
MSTRG.9797.2	miR-6001-y		miR-6001-y	ncbi_107994649
MSTRG.9938.1	miR-6001-y		miR-6001-y	ncbi_107995083
XR_001765429.2	miR-6001-y		miR-6001-y	ncbi_107995148
XR_001765430.2	miR-6001-y		miR-6001-y	ncbi_107995150
XR_001765555.2	miR-6001-y		miR-6001-y	ncbi_107995161
XR_001765637.2	miR-6001-y		miR-6001-y	ncbi_107995193
XR_001765676.2	miR-6001-y		miR-6001-y	ncbi_107995234
XR_001766091.2	miR-6001-y		miR-6001-y	ncbi_107995284
XR_001766171.2	miR-6001-y		miR-6001-y	ncbi_107995382
XR_001766678.2	miR-6001-y		miR-6001-y	ncbi_107995814
XR_001766698.2	miR-6001-y		miR-6001-y	ncbi_107995824
XR_003696396.1	miR-6001-y		miR-6001-y	ncbi_107996164
XR_003696530.1	miR-6001-y		miR-6001-y	ncbi_107996328
XR_003696990.1	miR-6001-y		miR-6001-y	ncbi_107996339
XR_003697233.1	miR-6001-y		miR-6001-y	ncbi_107996385
XR_003697274.1	miR-6001-y		miR-6001-y	ncbi_107996454
XR_003697324.1	miR-6001-y		miR-6001-y	ncbi_107996481
XR_003697440.1	miR-6001-y		miR-6001-y	ncbi_107996640
XR_003697606.1	miR-6001-y		miR-6001-y	ncbi_107996738
XR_003697628.1	miR-6001-y		miR-6001-y	ncbi_107996971
XR_003697634.1	miR-6001-y		miR-6001-y	ncbi_107997036
XR_003697877.1	miR-6001-y		miR-6001-y	ncbi_107997084
XR_003697886.1	miR-6001-y		miR-6001-y	ncbi_107997226
XR_003697888.1	miR-6001-y		miR-6001-y	ncbi_107997287
XR_003697989.1	miR-6001-y		miR-6001-y	ncbi_107997401
XR_003697995.1	miR-6001-y		miR-6001-y	ncbi_107997420
XR_003698119.1	miR-6001-y		miR-6001-y	ncbi_107997549
XR_003698162.1	miR-6001-y		miR-6001-y	ncbi_107997651
XR_003698297.1	miR-6001-y		miR-6001-y	ncbi_107997657
XR_003698298.1	miR-6001-y		miR-6001-y	ncbi_107997785
XR_003698408.1	miR-6001-y		miR-6001-y	ncbi_107997824
XR_003698531.1	miR-6001-y		miR-6001-y	ncbi_107997982
XR_003698670.1	miR-6001-y		miR-6001-y	ncbi_107998104
XR_003698786.1	miR-6001-y		miR-6001-y	ncbi_107998179
XR_003699026.1	miR-6001-y		miR-6001-y	ncbi_107998217
XR_003699027.1	miR-6001-y		miR-6001-y	ncbi_107998306
MSTRG.13261.1	miR-6040-y		miR-6001-y	ncbi_107998399
MSTRG.1559.1	miR-6040-y		miR-6001-y	ncbi_107998461
XR_003698251.1	miR-6040-y		miR-6001-y	ncbi_107998593
XR_003698254.1	miR-6040-y		miR-6001-y	ncbi_107998691
MSTRG.5739.5	miR-980-y		miR-6001-y	ncbi_107998718
XR_001766171.2	miR-980-y		miR-6001-y	ncbi_107998795
XR_003696396.1	miR-980-y		miR-6001-y	ncbi_107998809
XR_003697995.1	miR-980-y		miR-6001-y	ncbi_107998828
XR_003698298.1	miR-980-y		miR-6001-y	ncbi_107998919
MSTRG.1386.1	novel-m0032-5p		miR-6001-y	ncbi_107999029
MSTRG.3953.1	novel-m0032-5p		miR-6001-y	ncbi_107999177
MSTRG.5540.1	novel-m0032-5p		miR-6001-y	ncbi_107999184
MSTRG.7341.1	novel-m0032-5p		miR-6001-y	ncbi_107999209
MSTRG.9386.1	novel-m0032-5p		miR-6001-y	ncbi_107999277
XR_001765968.2	novel-m0032-5p		miR-6001-y	ncbi_107999353
XR_001766091.2	novel-m0032-5p		miR-6001-y	ncbi_107999385
XR_003696407.1	novel-m0032-5p		miR-6001-y	ncbi_107999418
XR_003696530.1	novel-m0032-5p		miR-6001-y	ncbi_107999499
XR_003697441.1	novel-m0032-5p		miR-6001-y	ncbi_107999544
XR_003697661.1	novel-m0032-5p		miR-6001-y	ncbi_107999813
XR_003697751.1	novel-m0032-5p		miR-6001-y	ncbi_107999874
XR_003697989.1	novel-m0032-5p		miR-6001-y	ncbi_108000122
XR_003698297.1	novel-m0032-5p		miR-6001-y	ncbi_108000214
XR_003698298.1	novel-m0032-5p		miR-6001-y	ncbi_108000331
MSTRG.2593.1	novel-m0032-5p		miR-6001-y	ncbi_108000530
XR_001765649.2	novel-m0032-5p		miR-6001-y	ncbi_108000555
XR_003697181.1	novel-m0032-5p		miR-6001-y	ncbi_108000915
			miR-6001-y	ncbi_108001010
			miR-6001-y	ncbi_108001132
			miR-6001-y	ncbi_108001387
			miR-6001-y	ncbi_108001453
			miR-6001-y	ncbi_108001549
			miR-6001-y	ncbi_108001604
			miR-6001-y	ncbi_108001667
			miR-6001-y	ncbi_108001786
			miR-6001-y	ncbi_108001894
			miR-6001-y	ncbi_108001904
			miR-6001-y	ncbi_108001920
			miR-6001-y	ncbi_108002348
			miR-6001-y	ncbi_108002360
			miR-6001-y	ncbi_108002811
			miR-6001-y	ncbi_108002926
			miR-6001-y	ncbi_108003038
			miR-6001-y	ncbi_108003125
			miR-6001-y	ncbi_108003258
			miR-6001-y	ncbi_108003540
			miR-6001-y	ncbi_108003541
			miR-6001-y	ncbi_108003563
			miR-6001-y	ncbi_108003696
			miR-6001-y	ncbi_108003743
			miR-6001-y	ncbi_108003867
			miR-6001-y	ncbi_108003895
			miR-6001-y	ncbi_108003900
			miR-6001-y	ncbi_108004043
			miR-6001-y	ncbi_108004113
			miR-6001-y	ncbi_108004224
			miR-6001-y	MSTRG.9367
			miR-6001-y	ncbi_107992695
			miR-6001-y	ncbi_107992992
			miR-6001-y	ncbi_107993101
			miR-6001-y	ncbi_107993653
			miR-6001-y	ncbi_107994557
			miR-6001-y	ncbi_107994653
			miR-6001-y	ncbi_107994728
			miR-6001-y	ncbi_107995149
			miR-6001-y	ncbi_107995479
			miR-6001-y	ncbi_107995622
			miR-6001-y	ncbi_107995948
			miR-6001-y	ncbi_107997244
			miR-6001-y	ncbi_107997552
			miR-6001-y	ncbi_107997729
			miR-6001-y	ncbi_107997866
			miR-6001-y	ncbi_107997877
			miR-6001-y	ncbi_107998609
			miR-6001-y	ncbi_107998930
			miR-6001-y	ncbi_108000352
			miR-6001-y	ncbi_108000606
			miR-6001-y	ncbi_108000831
			miR-6001-y	ncbi_108000856
			miR-6001-y	ncbi_108000874
			miR-6001-y	ncbi_108000936
			miR-6001-y	ncbi_108001008
			miR-6001-y	ncbi_108001301
			miR-6001-y	ncbi_108001347
			miR-6001-y	ncbi_108001631
			miR-6001-y	ncbi_108001957
			miR-6001-y	ncbi_108002809
			miR-6001-y	ncbi_108002839
			miR-6001-y	ncbi_108002865
			miR-6001-y	ncbi_108003740
			miR-6001-y	ncbi_108004054
			miR-6001-y	ncbi_107997646
			miR-6001-y	ncbi_107996810
			miR-6001-y	ncbi_107998466
			miR-6001-y	ncbi_107998742
			miR-6001-y	ncbi_107999768
			miR-6001-y	ncbi_108001504
			miR-6001-y	ncbi_108002298
			miR-6001-y	ncbi_108002675
			miR-6001-y	ncbi_108004236
			miR-6040-y	ncbi_108002119
			novel-m0032-5p	ncbi_107992577
			novel-m0032-5p	ncbi_107992891
			novel-m0032-5p	ncbi_107992976
			novel-m0032-5p	ncbi_107992988
			novel-m0032-5p	ncbi_107993000
			novel-m0032-5p	ncbi_107993042
			novel-m0032-5p	ncbi_107993051
			novel-m0032-5p	ncbi_107993065
			novel-m0032-5p	ncbi_107993074
			novel-m0032-5p	ncbi_107993101
			novel-m0032-5p	ncbi_107993181
			novel-m0032-5p	ncbi_107993198
			novel-m0032-5p	ncbi_107993254
			novel-m0032-5p	ncbi_107993336
			novel-m0032-5p	ncbi_107993345
			novel-m0032-5p	ncbi_107993487
			novel-m0032-5p	ncbi_107993494
			novel-m0032-5p	ncbi_107993647
			novel-m0032-5p	ncbi_107993731
			novel-m0032-5p	ncbi_107993737
			novel-m0032-5p	ncbi_107993746
			novel-m0032-5p	ncbi_107993850
			novel-m0032-5p	ncbi_107994239
			novel-m0032-5p	ncbi_107994262
			novel-m0032-5p	ncbi_107994336
			novel-m0032-5p	ncbi_107994430
			novel-m0032-5p	ncbi_107994484
			novel-m0032-5p	ncbi_107994570
			novel-m0032-5p	ncbi_107994591
			novel-m0032-5p	ncbi_107994653
			novel-m0032-5p	ncbi_107994792
			novel-m0032-5p	ncbi_107994892
			novel-m0032-5p	ncbi_107994935
			novel-m0032-5p	ncbi_107994997
			novel-m0032-5p	ncbi_107995051
			novel-m0032-5p	ncbi_107995171
			novel-m0032-5p	ncbi_107995202
			novel-m0032-5p	ncbi_107995246
			novel-m0032-5p	ncbi_107995293
			novel-m0032-5p	ncbi_107995316
			novel-m0032-5p	ncbi_107995814
			novel-m0032-5p	ncbi_107995865
			novel-m0032-5p	ncbi_107995993
			novel-m0032-5p	ncbi_107996148
			novel-m0032-5p	ncbi_107996164
			novel-m0032-5p	ncbi_107996319
			novel-m0032-5p	ncbi_107996406
			novel-m0032-5p	ncbi_107996574
			novel-m0032-5p	ncbi_107996738
			novel-m0032-5p	ncbi_107997083
			novel-m0032-5p	ncbi_107997278
			novel-m0032-5p	ncbi_107997287
			novel-m0032-5p	ncbi_107997378
			novel-m0032-5p	ncbi_107997420
			novel-m0032-5p	ncbi_107997550
			novel-m0032-5p	ncbi_107997643
			novel-m0032-5p	ncbi_107997646
			novel-m0032-5p	ncbi_107997677
			novel-m0032-5p	ncbi_107997720
			novel-m0032-5p	ncbi_107997823
			novel-m0032-5p	ncbi_107997982
			novel-m0032-5p	ncbi_107998202
			novel-m0032-5p	ncbi_107998402
			novel-m0032-5p	ncbi_107998691
			novel-m0032-5p	ncbi_107998802
			novel-m0032-5p	ncbi_107998828
			novel-m0032-5p	ncbi_107999039
			novel-m0032-5p	ncbi_107999044
			novel-m0032-5p	ncbi_107999174
			novel-m0032-5p	ncbi_107999176
			novel-m0032-5p	ncbi_107999184
			novel-m0032-5p	ncbi_107999209
			novel-m0032-5p	ncbi_107999327
			novel-m0032-5p	ncbi_107999353
			novel-m0032-5p	ncbi_107999383
			novel-m0032-5p	ncbi_107999405
			novel-m0032-5p	ncbi_107999422
			novel-m0032-5p	ncbi_107999463
			novel-m0032-5p	ncbi_107999466
			novel-m0032-5p	ncbi_107999540
			novel-m0032-5p	ncbi_107999768
			novel-m0032-5p	ncbi_107999779
			novel-m0032-5p	ncbi_107999874
			novel-m0032-5p	ncbi_108000005
			novel-m0032-5p	ncbi_108000092
			novel-m0032-5p	ncbi_108000095
			novel-m0032-5p	ncbi_108000122
			novel-m0032-5p	ncbi_108000293
			novel-m0032-5p	ncbi_108000343
			novel-m0032-5p	ncbi_108000555
			novel-m0032-5p	ncbi_108000660
			novel-m0032-5p	ncbi_108000664
			novel-m0032-5p	ncbi_108000776
			novel-m0032-5p	ncbi_108000830
			novel-m0032-5p	ncbi_108000879
			novel-m0032-5p	ncbi_108001070
			novel-m0032-5p	ncbi_108001104
			novel-m0032-5p	ncbi_108001406
			novel-m0032-5p	ncbi_108001453
			novel-m0032-5p	ncbi_108001639
			novel-m0032-5p	ncbi_108001643
			novel-m0032-5p	ncbi_108001666
			novel-m0032-5p	ncbi_108001667
			novel-m0032-5p	ncbi_108002044
			novel-m0032-5p	ncbi_108002061
			novel-m0032-5p	ncbi_108002085
			novel-m0032-5p	ncbi_108002125
			novel-m0032-5p	ncbi_108002181
			novel-m0032-5p	ncbi_108002353
			novel-m0032-5p	ncbi_108002360
			novel-m0032-5p	ncbi_108002492
			novel-m0032-5p	ncbi_108002912
			novel-m0032-5p	ncbi_108002960
			novel-m0032-5p	ncbi_108002979
			novel-m0032-5p	ncbi_108003258
			novel-m0032-5p	ncbi_108003368
			novel-m0032-5p	ncbi_108003383
			novel-m0032-5p	ncbi_108003696
			novel-m0032-5p	ncbi_108003743
			novel-m0032-5p	ncbi_108003770
			novel-m0032-5p	ncbi_108003895
			novel-m0032-5p	ncbi_108003917
			novel-m0032-5p	ncbi_108003984
			novel-m0032-5p	ncbi_108004043
			novel-m0032-5p	ncbi_108004296
			novel-m0032-5p	ncbi_108004355
			novel-m0032-5p	ncbi_108004453
			miR-6040-y	ncbi_107993517
			miR-6040-y	ncbi_107998718
			miR-6040-y	ncbi_108002958
			miR-6001-x	MSTRG.3486
			miR-6001-x	ncbi_107994466
			miR-6001-x	ncbi_107995118
			miR-6001-x	ncbi_107996835
			miR-6001-x	ncbi_107997651
			miR-6001-x	ncbi_108000602
			miR-6001-x	ncbi_108002711
			miR-6001-x	ncbi_108003259
			miR-6001-x	ncbi_108003855
			novel-m0032-5p	ncbi_107993255
			novel-m0032-5p	ncbi_107993573
			novel-m0032-5p	ncbi_107994043
			novel-m0032-5p	ncbi_107994728
			novel-m0032-5p	ncbi_107995118
			novel-m0032-5p	ncbi_107995187
			novel-m0032-5p	ncbi_107995313
			novel-m0032-5p	ncbi_107995331
			novel-m0032-5p	ncbi_107995644
			novel-m0032-5p	ncbi_107995892
			novel-m0032-5p	ncbi_107996007
			novel-m0032-5p	ncbi_107996186
			novel-m0032-5p	ncbi_107996318
			novel-m0032-5p	ncbi_107996580
			novel-m0032-5p	ncbi_107996835
			novel-m0032-5p	ncbi_107997368
			novel-m0032-5p	ncbi_107998119
			novel-m0032-5p	ncbi_107999057
			novel-m0032-5p	ncbi_107999225
			novel-m0032-5p	ncbi_107999296
			novel-m0032-5p	ncbi_107999415
			novel-m0032-5p	ncbi_108000352
			novel-m0032-5p	ncbi_108000606
			novel-m0032-5p	ncbi_108001551
			novel-m0032-5p	ncbi_108002167
			novel-m0032-5p	ncbi_108002313
			novel-m0032-5p	ncbi_108002350
			novel-m0032-5p	ncbi_108002379
			novel-m0032-5p	ncbi_108002731
			novel-m0032-5p	ncbi_108003664
			novel-m0032-5p	ncbi_108004048
			novel-m0032-5p	ncbi_108004141
			novel-m0032-5p	ncbi_108004197
			novel-m0032-5p	ncbi_108004236
			novel-m0032-5p	ncbi_108004460
			novel-m0032-5p	ncbi_108004464
			miR-6001-x	ncbi_107992471
			miR-6001-x	ncbi_107996187
			miR-6001-x	ncbi_107998113
			miR-6001-x	ncbi_107999415
			miR-6001-x	ncbi_108002313
			miR-6001-x	ncbi_108003722
			miR-6001-y	ncbi_107994118
			miR-6001-y	ncbi_108002092
			miR-6001-y	ncbi_108002328
			miR-6001-y	ncbi_107992762
			miR-6001-y	ncbi_107995723
			miR-6001-y	ncbi_107999647
			miR-6001-y	ncbi_107999916
			miR-6001-y	ncbi_108002346
			novel-m0032-5p	ncbi_107994259
			novel-m0032-5p	ncbi_107999316
			novel-m0032-5p	ncbi_108001504
			novel-m0032-5p	ncbi_108001578
			novel-m0032-5p	ncbi_107994538
			novel-m0032-5p	ncbi_107995207
			novel-m0032-5p	ncbi_107998466
			novel-m0032-5p	ncbi_108002298
			novel-m0032-5p	ncbi_108002675
			novel-m0032-5p	ncbi_108002841
			novel-m0032-5p	ncbi_107993235
			novel-m0032-5p	ncbi_107998842
			novel-m0032-5p	ncbi_107999607
			novel-m0032-5p	ncbi_107999690
			novel-m0032-5p	ncbi_108001743
			novel-m0032-5p	ncbi_108001754
			novel-m0032-5p	ncbi_107998164
			miR-980-y	ncbi_107996090
			miR-980-y	ncbi_107996095
			miR-980-y	ncbi_107997503
			miR-980-y	ncbi_107999843
			miR-980-y	ncbi_108001413
			miR-6000-x	MSTRG.5498
			miR-6000-x	ncbi_107993000
			miR-6000-x	ncbi_107993478
			miR-6000-x	ncbi_107999511
			miR-6001-x	ncbi_108001904
			miR-6001-y	ncbi_107999784
			miR-6001-y	ncbi_108000322
			novel-m0032-5p	ncbi_108001132
			novel-m0032-5p	ncbi_107995723
			novel-m0032-5p	ncbi_107999056
			miR-6001-x	ncbi_107997866
			miR-6001-y	ncbi_107996090
			miR-6001-y	ncbi_107996095
			miR-6001-y	ncbi_107997503
			miR-6001-y	ncbi_107999843
			miR-6001-y	ncbi_108001413
			miR-3759-y	ncbi_108003580
