# Supplementary material for: Diverse Regulatory Manners and Potential Roles of lncRNAs in the Developmental Process of Asian Honey Bee (Apis cerana) Larval Guts
Source: Int J Mol Sci. 2023 Oct 20;24(20):15399. doi: 10.3390/ijms242015399 (PMC10607868; doi:10.3390/ijms242015399)
Supplement: Supplementary file 1 [file ijms-24-15399-s001.zip › TableS1-10/TableS6(DElncRNA-DEmiRNA-DEmRNA in Ac5 vs. Ac6 comparison group).xlsx]

## Sheet: Sheet1
DElncRNA-DEmiRNA-DEmRNA in Ac5 vs. Ac6 comparison group
DElncRNA	DEmiRNA		DEmiRNA	DEmRNA
XR_003697755.1	miR-1-z		miR-6001-y	MSTRG.381
XR_003698015.1	miR-1-z		miR-6001-y	MSTRG.4666
XR_003698218.1	miR-1-z		miR-6001-y	ncbi_107992440
MSTRG.10825.1	novel-m0005-3p		miR-6001-y	ncbi_107993071
MSTRG.1011.1	miR-6001-y		miR-6001-y	ncbi_107993256
MSTRG.10623.1	miR-6001-y		miR-6001-y	ncbi_107994042
MSTRG.10825.1	miR-6001-y		miR-6001-y	ncbi_107994347
MSTRG.10929.7	miR-6001-y		miR-6001-y	ncbi_107994472
MSTRG.10974.1	miR-6001-y		miR-6001-y	ncbi_107994827
MSTRG.1098.1	miR-6001-y		miR-6001-y	ncbi_107994857
MSTRG.11294.1	miR-6001-y		miR-6001-y	ncbi_107994908
MSTRG.11323.1	miR-6001-y		miR-6001-y	ncbi_107995333
MSTRG.11387.1	miR-6001-y		miR-6001-y	ncbi_107995428
MSTRG.11452.1	miR-6001-y		miR-6001-y	ncbi_107995598
MSTRG.11467.1	miR-6001-y		miR-6001-y	ncbi_107995797
MSTRG.11735.1	miR-6001-y		miR-6001-y	ncbi_107996037
MSTRG.12483.1	miR-6001-y		miR-6001-y	ncbi_107996450
MSTRG.12997.1	miR-6001-y		miR-6001-y	ncbi_107996460
MSTRG.1305.1	miR-6001-y		miR-6001-y	ncbi_107996576
MSTRG.13204.2	miR-6001-y		miR-6001-y	ncbi_107996838
MSTRG.13521.1	miR-6001-y		miR-6001-y	ncbi_107997067
MSTRG.1386.1	miR-6001-y		miR-6001-y	ncbi_107997109
MSTRG.1573.1	miR-6001-y		miR-6001-y	ncbi_107997130
MSTRG.1784.1	miR-6001-y		miR-6001-y	ncbi_107997316
MSTRG.1820.2	miR-6001-y		miR-6001-y	ncbi_107997578
MSTRG.1917.1	miR-6001-y		miR-6001-y	ncbi_107998008
MSTRG.2222.1	miR-6001-y		miR-6001-y	ncbi_107998024
MSTRG.2248.1	miR-6001-y		miR-6001-y	ncbi_107998240
MSTRG.241.1	miR-6001-y		miR-6001-y	ncbi_107998247
MSTRG.2939.1	miR-6001-y		miR-6001-y	ncbi_107998253
MSTRG.3465.2	miR-6001-y		miR-6001-y	ncbi_107998447
MSTRG.395.1	miR-6001-y		miR-6001-y	ncbi_107998660
MSTRG.3975.4	miR-6001-y		miR-6001-y	ncbi_107998740
MSTRG.4513.1	miR-6001-y		miR-6001-y	ncbi_107998742
MSTRG.4678.1	miR-6001-y		miR-6001-y	ncbi_107998745
MSTRG.4707.1	miR-6001-y		miR-6001-y	ncbi_107998836
MSTRG.5162.2	miR-6001-y		miR-6001-y	ncbi_108000019
MSTRG.543.1	miR-6001-y		miR-6001-y	ncbi_108000130
MSTRG.5739.5	miR-6001-y		miR-6001-y	ncbi_108000335
MSTRG.5950.1	miR-6001-y		miR-6001-y	ncbi_108000397
MSTRG.5950.2	miR-6001-y		miR-6001-y	ncbi_108000603
MSTRG.6170.2	miR-6001-y		miR-6001-y	ncbi_108000683
MSTRG.6208.2	miR-6001-y		miR-6001-y	ncbi_108000731
MSTRG.6262.1	miR-6001-y		miR-6001-y	ncbi_108000761
MSTRG.7339.3	miR-6001-y		miR-6001-y	ncbi_108000868
MSTRG.7341.1	miR-6001-y		miR-6001-y	ncbi_108000876
MSTRG.8057.1	miR-6001-y		miR-6001-y	ncbi_108001149
MSTRG.8360.2	miR-6001-y		miR-6001-y	ncbi_108001409
MSTRG.8478.2	miR-6001-y		miR-6001-y	ncbi_108001418
MSTRG.8845.3	miR-6001-y		miR-6001-y	ncbi_108001492
MSTRG.9442.1	miR-6001-y		miR-6001-y	ncbi_108001579
MSTRG.9633.1	miR-6001-y		miR-6001-y	ncbi_108001650
MSTRG.9768.5	miR-6001-y		miR-6001-y	ncbi_108001932
MSTRG.9797.2	miR-6001-y		miR-6001-y	ncbi_108002182
MSTRG.9938.1	miR-6001-y		miR-6001-y	ncbi_108002222
XR_001765429.2	miR-6001-y		miR-6001-y	ncbi_108002507
XR_001765430.2	miR-6001-y		miR-6001-y	ncbi_108002642
XR_001765555.2	miR-6001-y		miR-6001-y	ncbi_108002677
XR_001765572.2	miR-6001-y		miR-6001-y	ncbi_108002787
XR_001765586.2	miR-6001-y		miR-6001-y	ncbi_108002852
XR_001765637.2	miR-6001-y		miR-6001-y	ncbi_108002990
XR_001765676.2	miR-6001-y		miR-6001-y	ncbi_108003036
XR_001765684.2	miR-6001-y		miR-6001-y	ncbi_108003084
XR_001765830.2	miR-6001-y		miR-6001-y	ncbi_108003604
XR_001766091.2	miR-6001-y		miR-6001-y	ncbi_108003658
XR_001766171.2	miR-6001-y		miR-6001-y	ncbi_108003916
XR_001766198.2	miR-6001-y		miR-6001-y	ncbi_108004228
XR_001766253.2	miR-6001-y		miR-6001-y	ncbi_108004236
XR_001766469.2	miR-6001-y		miR-6001-y	ncbi_108004333
XR_001766637.2	miR-6001-y		miR-6001-y	ncbi_108004365
XR_001766666.2	miR-6001-y		miR-965-y	ncbi_107993769
XR_001766678.2	miR-6001-y		miR-965-y	ncbi_107993975
XR_001766698.2	miR-6001-y		miR-965-y	ncbi_107995723
XR_001766839.2	miR-6001-y		miR-965-y	ncbi_107995787
XR_001766864.1	miR-6001-y		miR-965-y	ncbi_107997109
XR_001766960.2	miR-6001-y		miR-965-y	ncbi_108001691
XR_001767028.2	miR-6001-y		miR-965-y	ncbi_108002058
XR_003696396.1	miR-6001-y		miR-6001-y	ncbi_107996992
XR_003696514.1	miR-6001-y		miR-6001-y	ncbi_107997680
XR_003696530.1	miR-6001-y		miR-6001-y	ncbi_107997872
XR_003696563.1	miR-6001-y		miR-6001-y	ncbi_107999343
XR_003696699.1	miR-6001-y		miR-6001-y	ncbi_108002448
XR_003696886.1	miR-6001-y		miR-6001-y	ncbi_108002848
XR_003696939.1	miR-6001-y		miR-6001-y	ncbi_108003960
XR_003696990.1	miR-6001-y		miR-6001-y	ncbi_107995672
XR_003696993.1	miR-6001-y		miR-6001-y	ncbi_107997642
XR_003697059.1	miR-6001-y		miR-6001-y	ncbi_107999784
XR_003697233.1	miR-6001-y		miR-6001-y	ncbi_107999888
XR_003697274.1	miR-6001-y		miR-6001-y	MSTRG.9367
XR_003697324.1	miR-6001-y		miR-6001-y	ncbi_107992415
XR_003697352.1	miR-6001-y		miR-6001-y	ncbi_107992436
XR_003697440.1	miR-6001-y		miR-6001-y	ncbi_107992644
XR_003697591.1	miR-6001-y		miR-6001-y	ncbi_107992727
XR_003697606.1	miR-6001-y		miR-6001-y	ncbi_107992814
XR_003697628.1	miR-6001-y		miR-6001-y	ncbi_107993101
XR_003697634.1	miR-6001-y		miR-6001-y	ncbi_107993396
XR_003697691.1	miR-6001-y		miR-6001-y	ncbi_107993524
XR_003697761.1	miR-6001-y		miR-6001-y	ncbi_107993637
XR_003697877.1	miR-6001-y		miR-6001-y	ncbi_107993699
XR_003697886.1	miR-6001-y		miR-6001-y	ncbi_107993942
XR_003697888.1	miR-6001-y		miR-6001-y	ncbi_107993954
XR_003697897.1	miR-6001-y		miR-6001-y	ncbi_107993996
XR_003697900.1	miR-6001-y		miR-6001-y	ncbi_107994162
XR_003697979.1	miR-6001-y		miR-6001-y	ncbi_107994247
XR_003697989.1	miR-6001-y		miR-6001-y	ncbi_107994313
XR_003697995.1	miR-6001-y		miR-6001-y	ncbi_107994530
XR_003698119.1	miR-6001-y		miR-6001-y	ncbi_107994653
XR_003698162.1	miR-6001-y		miR-6001-y	ncbi_107994855
XR_003698297.1	miR-6001-y		miR-6001-y	ncbi_107995006
XR_003698298.1	miR-6001-y		miR-6001-y	ncbi_107995096
XR_003698408.1	miR-6001-y		miR-6001-y	ncbi_107995106
XR_003698412.1	miR-6001-y		miR-6001-y	ncbi_107995149
XR_003698531.1	miR-6001-y		miR-6001-y	ncbi_107995327
XR_003698670.1	miR-6001-y		miR-6001-y	ncbi_107995336
XR_003698786.1	miR-6001-y		miR-6001-y	ncbi_107995479
XR_003698818.1	miR-6001-y		miR-6001-y	ncbi_107995928
XR_003698945.1	miR-6001-y		miR-6001-y	ncbi_107995951
XR_003699026.1	miR-6001-y		miR-6001-y	ncbi_107996328
XR_003699027.1	miR-6001-y		miR-6001-y	ncbi_107996476
XR_003699173.1	miR-6001-y		miR-6001-y	ncbi_107996858
MSTRG.12147.3	miR-8117-y		miR-6001-y	ncbi_107997010
MSTRG.12147.4	miR-8117-y		miR-6001-y	ncbi_107997450
MSTRG.12544.7	miR-8117-y		miR-6001-y	ncbi_107997646
MSTRG.4816.2	miR-8117-y		miR-6001-y	ncbi_107997725
MSTRG.6974.1	miR-8117-y		miR-6001-y	ncbi_107997877
XR_001765359.2	miR-8117-y		miR-6001-y	ncbi_107998132
XR_001766851.2	miR-8117-y		miR-6001-y	ncbi_107998153
XR_001766902.2	miR-8117-y		miR-6001-y	ncbi_107998179
XR_003697155.1	miR-8117-y		miR-6001-y	ncbi_107998238
XR_003698688.1	miR-8117-y		miR-6001-y	ncbi_107998469
XR_003698689.1	miR-8117-y		miR-6001-y	ncbi_107998561
MSTRG.10542.1	miR-965-y		miR-6001-y	ncbi_107998586
MSTRG.12280.1	miR-965-y		miR-6001-y	ncbi_107998636
MSTRG.12997.1	miR-965-y		miR-6001-y	ncbi_107998804
MSTRG.13204.2	miR-965-y		miR-6001-y	ncbi_107998930
MSTRG.13261.1	miR-965-y		miR-6001-y	ncbi_107998985
MSTRG.1403.1	miR-965-y		miR-6001-y	ncbi_107999200
MSTRG.1481.3	miR-965-y		miR-6001-y	ncbi_107999529
MSTRG.1531.1	miR-965-y		miR-6001-y	ncbi_107999591
MSTRG.1559.1	miR-965-y		miR-6001-y	ncbi_107999736
MSTRG.2939.1	miR-965-y		miR-6001-y	ncbi_107999757
MSTRG.2983.1	miR-965-y		miR-6001-y	ncbi_107999768
MSTRG.5739.5	miR-965-y		miR-6001-y	ncbi_108000087
MSTRG.671.2	miR-965-y		miR-6001-y	ncbi_108000314
MSTRG.7299.1	miR-965-y		miR-6001-y	ncbi_108000587
MSTRG.7300.1	miR-965-y		miR-6001-y	ncbi_108000606
MSTRG.9442.1	miR-965-y		miR-6001-y	ncbi_108000732
XR_001765080.2	miR-965-y		miR-6001-y	ncbi_108000874
XR_001765460.2	miR-965-y		miR-6001-y	ncbi_108001008
XR_001765959.2	miR-965-y		miR-6001-y	ncbi_108001010
XR_001766719.2	miR-965-y		miR-6001-y	ncbi_108001113
XR_003696249.1	miR-965-y		miR-6001-y	ncbi_108001116
XR_003697008.1	miR-965-y		miR-6001-y	ncbi_108001213
XR_003697299.1	miR-965-y		miR-6001-y	ncbi_108001834
XR_003697324.1	miR-965-y		miR-6001-y	ncbi_108002046
XR_003697440.1	miR-965-y		miR-6001-y	ncbi_108002138
XR_003697661.1	miR-965-y		miR-6001-y	ncbi_108002298
XR_003697850.1	miR-965-y		miR-6001-y	ncbi_108002675
XR_003698008.1	miR-965-y		miR-6001-y	ncbi_108002809
XR_003698060.1	miR-965-y		miR-6001-y	ncbi_108002865
XR_003698526.1	miR-965-y		miR-6001-y	ncbi_108002876
XR_003698527.1	miR-965-y		miR-6001-y	ncbi_108002896
XR_003698531.1	miR-965-y		miR-6001-y	ncbi_108003066
XR_003698992.1	miR-965-y		miR-6001-y	ncbi_108003309
			miR-6001-y	ncbi_108003397
			miR-6001-y	ncbi_108003573
			miR-6001-y	ncbi_108003740
			miR-6001-y	ncbi_108004054
			miR-6001-y	ncbi_108004250
			miR-6001-y	ncbi_108004370
			miR-6001-y	ncbi_107995886
			miR-6001-y	ncbi_107993498
			miR-6001-y	ncbi_107995343
			miR-965-y	ncbi_107994837
			miR-965-y	ncbi_107995883
			miR-965-y	ncbi_107998280
			miR-6001-y	MSTRG.11121
			miR-6001-y	ncbi_107992695
			miR-6001-y	ncbi_107995161
			miR-6001-y	ncbi_107995234
			miR-6001-y	ncbi_107995382
			miR-6001-y	ncbi_107997244
			miR-6001-y	ncbi_107997287
			miR-6001-y	ncbi_107997729
			miR-6001-y	ncbi_107999029
			miR-6001-y	ncbi_108000122
			miR-6001-y	ncbi_108001132
			miR-6001-y	ncbi_108001301
			miR-6001-y	ncbi_108001504
			miR-6001-y	ncbi_108001667
			miR-6001-y	ncbi_108001786
			miR-6001-y	ncbi_108001904
			miR-6001-y	ncbi_108002348
			miR-6001-y	ncbi_108003125
			miR-6001-y	ncbi_108003540
			miR-6001-y	MSTRG.6810
			miR-6001-y	ncbi_108000170
			miR-965-y	MSTRG.382
			miR-965-y	ncbi_107993826
			miR-965-y	ncbi_107999489
			miR-965-y	ncbi_108001222
			miR-965-y	ncbi_108004228
			miR-6001-y	ncbi_108001222
			miR-965-y	ncbi_107994443
			miR-965-y	ncbi_107997836
			miR-965-y	ncbi_107998330
			miR-965-y	ncbi_108000687
			miR-6001-y	ncbi_107992891
			miR-6001-y	ncbi_107993345
			miR-6001-y	ncbi_107993731
			miR-6001-y	ncbi_107993870
			miR-6001-y	ncbi_107994239
			miR-6001-y	ncbi_107994649
			miR-6001-y	ncbi_107995284
			miR-6001-y	ncbi_107995814
			miR-6001-y	ncbi_107996385
			miR-6001-y	ncbi_107996444
			miR-6001-y	ncbi_107996640
			miR-6001-y	ncbi_107997226
			miR-6001-y	ncbi_107997549
			miR-6001-y	ncbi_107999184
			miR-6001-y	ncbi_107999209
			miR-6001-y	ncbi_108002360
			miR-965-y	MSTRG.11121
			miR-965-y	ncbi_107993824
			miR-965-y	ncbi_107995234
			miR-965-y	ncbi_107997877
			miR-965-y	ncbi_108001636
			miR-965-y	ncbi_107992440
			miR-965-y	ncbi_107996502
			miR-965-y	ncbi_108000984
			miR-965-y	ncbi_108003618
			miR-6001-y	ncbi_107996223
			miR-6001-y	ncbi_108002328
			miR-6001-y	ncbi_108003836
			miR-8117-y	ncbi_107994729
			miR-8117-y	ncbi_107996552
			miR-965-y	ncbi_107993942
			miR-965-y	ncbi_108002675
			miR-965-y	ncbi_108003935
			miR-965-y	ncbi_107993130
			miR-965-y	ncbi_107993699
			miR-965-y	ncbi_107994079
			miR-965-y	ncbi_107995624
			miR-965-y	ncbi_107996115
			miR-965-y	ncbi_107998836
			miR-965-y	ncbi_107999757
			miR-965-y	ncbi_108000732
			miR-965-y	ncbi_108001504
			miR-965-y	ncbi_108001904
			miR-965-y	ncbi_108002298
			miR-965-y	ncbi_108003321
			miR-965-y	ncbi_108003349
			miR-965-y	ncbi_108003573
			miR-6001-y	ncbi_107995723
			miR-965-y	MSTRG.381
			miR-965-y	ncbi_107995886
			miR-965-y	ncbi_108002214
			miR-6001-y	ncbi_107992762
			miR-6001-y	ncbi_108000322
			miR-6001-y	ncbi_108002346
			miR-965-y	ncbi_107994826
			miR-965-y	ncbi_107999888
			miR-6001-y	ncbi_107997613
			miR-1-z	ncbi_107995720
			miR-1-z	ncbi_108004330
			novel-m0005-3p	ncbi_107993562
			novel-m0005-3p	ncbi_107994407
			novel-m0005-3p	ncbi_108002443
