# Supplementary material for: Diverse Regulatory Manners and Potential Roles of lncRNAs in the Developmental Process of Asian Honey Bee (Apis cerana) Larval Guts
Source: Int J Mol Sci. 2023 Oct 20;24(20):15399. doi: 10.3390/ijms242015399 (PMC10607868; doi:10.3390/ijms242015399)
Supplement: Supplementary file 1 [file ijms-24-15399-s001.zip › TableS1-10/TableS7(Sub-networks associated with cellular and humoral immunity in Ac4 vs. Ac5 and Ac5 vs. Ac6 comparison groups).xlsx]

## Sheet: Table S7
Sub-networks associated with cellular and humoral immunity in Ac4 vs. Ac5 and Ac5 vs. Ac6 comparison groups
Ac4 vs. Ac5 comparison group							Ac5 vs. Ac6 comparison group
Genes	cellular immune pathways		Genes	cellular immune pathways			Genes	cellular immune pathways		Genes	cellular immune pathways
ncbi_107996454	Apoptosis - fly		ncbi_107992486	MAPK signaling pathway			ncbi_107997067	Apoptosis - fly		ncbi_107995343	Jak-STAT signaling pathway
ncbi_107999544			ncbi_107995382				ncbi_107997109			ncbi_108002348
ncbi_107997036	Lysosome		ncbi_107996186				ncbi_107998985			ncbi_107995382	MAPK signaling pathway
ncbi_107999415	Autophagy - animal		ncbi_107999544				ncbi_108002222			ncbi_107997109
ncbi_108003895	Endocytosis		ncbi_108001578				ncbi_107998985	Apoptosis		ncbi_107997872
ncbi_108003740	Necroptosis		ncbi_108002348				ncbi_108002222			ncbi_108002348
ncbi_107993074	Melanogenesis		ncbi_108000293	MAPK signaling pathway - fly			ncbi_108002222	Apoptosis - multiple species		ncbi_107997109	Toll-like receptor signaling pathway
ncbi_107995382			ncbi_108002492				ncbi_107995672	Lysosome		ncbi_107997109	MAPK signaling pathway - fly
ncbi_108001894			ncbi_108003038				ncbi_108001116	Ubiquitin mediated proteolysis		ncbi_108002990
ncbi_108001957			ncbi_108002348	Jak-STAT signaling pathway			ncbi_108000087	Necroptosis		ncbi_107997109	Toll and Imd signaling pathway
ncbi_108003740			ncbi_107995382	Ras signaling pathway			ncbi_108003740			ncbi_107994857	NF-kappa B signaling pathway
ncbi_107995382	Fc gamma R-mediated phagocytosis		ncbi_108001578				ncbi_107995382	Melanogenesis		ncbi_107995382	Ras signaling pathway
			ncbi_107992486	cAMP signaling pathway			ncbi_108003740			ncbi_107995928
			ncbi_108001104				ncbi_108000087			ncbi_107995428	cAMP signaling pathway
			ncbi_108001413				ncbi_107995382	Fc gamma R-mediated phagocytosis		ncbi_108000087
			ncbi_108003740							ncbi_108002852
										ncbi_108003740
