# Supplementary material for: Diverse Regulatory Manners and Potential Roles of lncRNAs in the Developmental Process of Asian Honey Bee (Apis cerana) Larval Guts
Source: Int J Mol Sci. 2023 Oct 20;24(20):15399. doi: 10.3390/ijms242015399 (PMC10607868; doi:10.3390/ijms242015399)
Supplement: Supplementary file 1 [file ijms-24-15399-s001.zip › TableS1-10/TableS8(Sub-networks relevant to development-associated signaling pathways in Ac4 vs. Ac5 and Ac5 vs. Ac6 comparison groups).xlsx]

## Sheet: Sheet1
Sub-networks relevant to development-associated signaling pathways in Ac4 vs. Ac5 and Ac5 vs. Ac6 comparison groups
Ac4 vs. Ac5 comparison group			Ac5 vs. Ac6 comparison group
Genes	Development-related signaling pathways		Genes	Development-related signaling pathways
ncbi_107993074	Hippo signaling pathway		ncbi_107994857	Wnt signaling pathway
ncbi_107995316			ncbi_107995343
ncbi_107999544			ncbi_107995382
ncbi_108001578			ncbi_108000087
ncbi_108001894			ncbi_108002348
ncbi_108002119			ncbi_108003740
ncbi_108002313			ncbi_107995343	Hippo signaling pathway
ncbi_108002348			ncbi_108002348
ncbi_108003368			ncbi_108002852
ncbi_107993074	Wnt signaling pathway		ncbi_108002990
ncbi_107995316			ncbi_107995343	Hedgehog signaling pathway
ncbi_107995382			ncbi_108000731
ncbi_108001894			ncbi_107999029	Hippo signaling pathway -fly
ncbi_108002181			cbi_108002348
ncbi_108002348			ncbi_108002990
ncbi_108003740			ncbi_107999029	Hippo signaling pathway - multiple species
ncbi_107999029	Hippo signaling pathway -fly		ncbi_108000731	Hedgehog signaling pathway - fly
ncbi_107999544			ncbi_108002348	TGF-beta signaling pathway
ncbi_108002313			ncbi_107993101	AMPK signaling pathway
ncbi_108002348			ncbi_107999784	Insulin signaling pathway
ncbi_108003368			ncbi_108002852
ncbi_107999029	Hippo signaling pathway - multiple species		ncbi_107995382	mTOR signaling pathway
ncbi_107999544
ncbi_108003368
ncbi_107998691	TGF-beta signaling pathway
ncbi_108002119
ncbi_108002348
ncbi_107993101	AMPK signaling pathway
ncbi_107999690
ncbi_108000092
ncbi_108002313
ncbi_108000095	Hedgehog signaling pathway - fly
ncbi_108001413
ncbi_107998104	Notch signaling pathway
ncbi_108001413	Hedgehog signaling pathway
ncbi_107993074	mTOR signaling pathway
ncbi_107995382
ncbi_108001894
ncbi_107999690	Insulin signaling pathway
ncbi_107999784
