# Supplementary material for: Diverse Regulatory Manners and Potential Roles of lncRNAs in the Developmental Process of Asian Honey Bee (Apis cerana) Larval Guts
Source: Int J Mol Sci. 2023 Oct 20;24(20):15399. doi: 10.3390/ijms242015399 (PMC10607868; doi:10.3390/ijms242015399)
Supplement: Supplementary file 1 [file ijms-24-15399-s001.zip › TableS1-10/TableS9(Sequences of primers for RT-qPCR).xlsx]

## Sheet: Table S9
Sequences of primers for RT-qPCR
Name	Sequence (3’-5’)
XR_001766962.2-F	GCAATGAGTTGTCTTGTTGAAC
XR_001766962.2-R	CCGAATTGTTTCCGCCAAA
XR_003698855.1-F	GTCTTGTTGAACACAGTCCAT
XR_003698855.1-R	CCGAATTGTTTCCGCCAAA
MSTRG.7106.3-F	AGTTGTTCAATAGACGTGGTTC
MSTRG.7106.3-R	AATGTCTGGATGATCGGTAGTT
MSTRG.4294.2-F	TTGACGCACGCATTACAC
MSTRG.4294.2-R	GAGAACACGCTATACTCTTCAT
XR_001766735.2-F	CAGAGTGGAAGCCAGTCAA
XR_001766735.2-R	AAGCATCCGTAGCCTTGTT
actin-F	TTATATGCCAACACTGTCCTTT
actin-R	AGAATTGATCCACCAATCCA
